# Supplementary material for: Prevalence of overweight/obesity and related factors in Keerqin District, Tongliao City: A cross-sectional study
Source: PLoS One. 2023 Aug 4;18(8):e0282414. doi: 10.1371/journal.pone.0282414 (PMC10403123; doi:10.1371/journal.pone.0282414)
Supplement: S1 Data — (XLSX) [file pone.0282414.s002.xlsx]

## Sheet: Sheet1
grade	gender	year of birth	month of birth	Live on campus or not	height	weight	in the past 7 days, intake of sugary drinks	every week, intake of sweet foods	Eat fried food several times a week	Eat fresh fruit several times a day	Eat fresh vegetables several times a day	Do you eat breakfast every day	How many days a week can you do at least 60 minutes of medium-and high-intensity exercise every day.	Average number of physical education classes per week	Outdoor activities on weekends within a week	Average daily sleep time(hour)	minute	How much time do you watch TV on average every day in a week?	How long do you watch the computer every day in a week?
1	1	2011	4	2	124.5	24.2	1	1	2	3	3	1	5	3	4	8	10	1	1
1	1	2010	9	2	134.5	30.8	1	2	2	3	4	1	1	2	1	8	59	2	2
1	1	2011	6	2	134.0	38.3	2	2	1	3	4	1	5	3	3	9	30	2	1
1	1	2011	9	2	133.5	24.6	2	2	2	4	4	1	3	3	2	10	0	2	1
1	1	2010	11	2	134.0	44.7	2	2	2	2	2	1	3	2	1	9	10	3	1
1	1	2011	5	2	133.4	42.1	2	2	2	3	4	1	1	2	1	8	30	2	1
1	1	2011	6	2	134.5	29.7	1	2	2	3	4	1	2	3	1	9	23	2	2
1	1	2011	2	2	135.6	37.8	1	2	2	2	3	1	2	2	3	8	30	2	2
1	1	2011	1	2	137.0	44.7	1	2	2	3	4	1	3	3	1	7	30	2	3
1	1	2011	1	2	139.0	32.9	2	2	2	3	3	1	5	3	4	8	30	2	1
1	1	2011	6	2	141.0	32.2	2	3	2	2	3	2	5	3	3	7	0	6	2
1	1	2010	11	2	142.0	45.8	2	2	1	3	3	1	2	2	2	9	30	1	1
1	1	2010	8	2	145.0	53.6	2	2	2	3	3	1	4	3	2	9	0	1	1
1	1	2011	4	2	146.5	55.6	2	2	2	2	4	1	2	3	1	8	30	2	2
1	1	2011	5	2	146.0	55.6	1	1	2	3	3	1	3	2	1	7	30	2	1
1	1	2011	2	2	144.5	41.4	1	2	2	3	4	1	5	4	1	8	30	2	1
1	1	2011	5	2	148.0	51.5	2	2	2	3	4	1	3	2	1	8	30	2	1
1	1	2010	12	2	148.0	44.7	1	2	2	4	4	1	2	2	2	7	0	2	2
1	1	2010	12	2	149.3	41.5	2	2	2	3	3	1	2	4	2	7	20	2	1
1	1	2011	8	2	148.0	59.9	1	2	2	2	4	1	2	2	2	8	30	2	1
1	1	2010	11	2	146.4	56.7	1	1	1	3	4	1	1	2	4	8	30	1	1
1	2	2011	8	2	131.9	25.6	1	1	2	3	3	1	2	2	1	8	30	3	1
1	2	2011	3	2	136.5	33.5	1	2	1	4	4	1	4	3	1	8	30	2	1
1	2	2010	6	2	136.3	44.4	1	2	2	3	4	1	2	3	4	8	30	2	1
1	2	2010	12	2	135.0	39.3	1	2	2	3	3	1	1	2	4	9	30	2	2
1	2	2011	5	2	133.7	30.4	2	2	2	3	3	1	3	3	2	8	50	3	2
1	2	2011	8	2	138.0	36.4	2	2	2	3	4	1	1	3	1	8	20	3	4
1	2	2011	5	2	134.9	45.5	1	2	2	4	4	1	3	3	3	8	0	3	1
1	2	2010	4	2	139.0	41.2	1	1	2	3	3	1	3	2	2	8	30	2	1
1	2	2011	3	2	136.0	49.8	1	1	2	4	4	1	3	3	1	8	30	2	2
1	2	2011	10	2	140.4	31.6	1	1	1	3	4	1	3	2	3	8	30	1	1
1	2	2010	10	2	138.0	31.6	1	1	2	4	4	1	5	2	3	9	30	2	1
1	2	2011	6	2	139.2	31.1	1	2	2	3	4	1	2	2	1	10	0	3	1
1	2	2011	3	2	141.0	50.5	1	1	1	3	4	1	2	3	1	8	30	2	1
1	2	2010	9	2	143.0	33.8	2	2	2	2	3	1	2	2	1	8	10	2	1
1	2	2011	5	2	145.2	31.9	1	2	1	4	4	1	4	3	3	8	0	2	2
1	2	2011	7	2	146.2	34.5	1	2	2	3	3	1	2	3	1	8	0	2	2
1	2	2011	1	2	149.2	53.7	1	2	2	3	2	1	2	2	2	8	0	2	1
1	2	2011	6	2	147.5	34.8	2	2	2	3	3	1	3	2	2	9	30	2	1
1	2	2010	12	2	147.2	40.3	1	2	1	4	2	1	1	2	3	8	30	6	1
1	2	2011	1	2	146.7	31.2	2	2	2	3	3	1	4	2	2	8	10	3	2
1	2	2010	12	2	152.0	45.6	2	2	2	3	4	1	2	2	3	8	30	3	1
1	2	2011	2	2	152.0	52.9	2	2	2	2	2	1	3	3	2	9	30	3	2
1	2	2011	6	2	155.5	56.1	2	1	2	3	3	1	1	2	4	9	20	2	1
1	1	2011	1	2	146.9	59.3	1	1	1	1	1	2	1	2	3	9	0	1	2
1	2	2010	12	2	142.1	34.4	1	2	2	3	4	1	2	2	1	9	30	2	1
1	1	2011	5	2	145.4	69.3	1	1	2	3	4	1	2	2	2	9	30	2	1
1	1	2010	2	2	144.6	36.2	2	2	2	3	3	1	3	3	2	8	30	2	1
1	1	2010	12	2	133.3	30.6	2	2	2	4	3	1	2	3	1	8	0	3	1
1	1	2010	1	2	140.9	49.3	1	2	2	2	4	1	2	3	1	8	30	4	3
1	1	2011	7	1	145.5	60.5	1	1	1	1	1	2	1	2	1	8	0	1	2
1	1	2011	7	2	136.5	36.2	2	2	2	3	3	2	1	3	2	7	0	2	1
1	1	2011	3	2	144.4	45.5	2	2	2	3	3	1	5	3	3	8	0	2	1
1	1	2011	7	2	133.1	31.6	1	2	2	2	4	1	2	3	1	8	30	3	1
1	1	2011	2	2	136.8	32.3	1	2	2	3	3	1	1	2	1	8	30	2	2
1	1	2010	10	2	136.4	32.3	1	2	2	3	4	1	1	3	3	8	30	3	1
1	1	2011	4	1	138.1	31.0	1	1	1	1	1	2	1	2	1	10	0	1	1
1	1	2011	5	1	147.4	56.1	2	2	2	3	3	1	2	2	3	9	0	3	2
1	1	2011	6	2	129.0	39.7	1	1	1	4	4	1	2	3	1	8	30	2	1
1	1	2010	11	2	136.8	45.1	2	2	2	3	4	1	2	2	1	9	0	3	1
1	1	2011	2	2	135.0	36.1	1	2	2	3	3	1	5	2	2	10	0	2	1
1	1	2011	5	2	138.9	44.8	2	2	2	3	3	1	1	3	2	9	30	2	1
1	1	2011	8	2	138.7	40.8	3	3	3	4	4	1	2	3	1	8	30	2	2
1	1	2011	9	2	136.4	34.6	2	2	2	4	4	1	1	2	2	9	30	3	1
1	1	2011	8	2	138.1	39.4	2	2	2	3	4	1	1	3	1	4	0	2	2
1	1	2011	9	2	138.1	39.4	1	2	2	1	3	1	4	2	2	9	0	1	1
1	1	2011	10	2	136.4	34.6	1	1	1	4	2	3	1	3	2	8	0	3	1
1	1	2011	7	2	138.7	40.8	1	1	1	1	1	3	1	1	1	7	0	6	6
1	1	2011	6	2	138.9	44.8	3	3	3	4	4	2	2	4	2	10	0	6	6
1	1	2011	2	1	135.0	36.1	1	1	1	1	1	1	3	1	2	9	0	2	3
1	1	2010	11	2	136.8	45.1	3	3	3	4	4	3	4	3	2	8	0	5	5
1	1	2011	6	2	129.0	39.7	3	3	2	4	4	3	4	4	3	9	0	6	6
1	1	2011	7	2	145.3	56.0	1	3	3	4	4	3	5	4	2	8	0	6	6
1	1	2011	4	2	138.1	31.0	3	3	3	3	3	3	2	3	2	9	0	6	6
1	1	2010	10	1	136.4	32.3	3	3	3	4	4	3	2	3	2	8	0	5	6
1	1	2011	2	1	136.8	32.3	3	3	3	3	4	3	2	3	3	7	0	6	2
1	1	2011	7	1	133.1	31.6	3	1	1	1	1	1	5	2	2	8	0	6	1
1	1	2011	3	2	144.4	45.5	1	1	1	1	1	2	2	3	4	10	0	2	4
1	2	2011	12	2	136.0	36.0	3	2	3	3	3	3	2	4	3	8	0	3	5
1	1	2011	6	1	145.0	60.0	1	1	1	1	4	1	3	2	2	7	0	1	1
1	1	2010	10	2	140.0	49.0	2	2	1	2	1	1	2	2	5	8	0	6	6
1	2	2010	10	2	133.0	30.0	1	2	3	1	2	3	1	4	1	8	0	1	1
1	1	2010	2	1	144.0	36.0	1	1	1	4	4	1	1	2	4	9	0	1	1
1	1	2011	5	1	145.5	69.0	1	1	1	2	3	1	1	2	1	7	0	1	1
1	1	2010	6	2	142.3	34.0	3	3	1	3	4	3	2	4	3	7	0	5	4
1	2	2011	2	1	146.9	59.0	1	1	1	1	1	1	1	2	1	7	0	5	3
1	1	2011	12	2	166.0	60.0	3	3	3	1	2	2	3	3	1	8	0	3	1
1	2	2011	2	2	135.5	48.3	1	1	3	2	4	3	2	3	2	8	0	3	4
1	2	2010	9	2	145.2	33.7	2	2	2	3	4	1	1	2	2	10	30	2	3
1	2	2010	8	2	148.3	47.1	1	2	2	4	4	1	3	3	4	8	0	2	2
1	2	2010	1	2	154.0	71.6	2	2	2	3	3	1	3	4	1	8	30	2	2
1	2	2010	7	2	140.5	44.4	2	2	2	2	3	2	1	2	2	9	10	2	2
1	2	2010	7	2	153.2	47.3	1	2	2	3	3	1	3	3	2	10	30	1	1
1	2	2010	2	2	159.2	67.7	2	2	2	3	3	1	5	3	1	8	0	2	1
1	2	2010	4	2	155.2	53.3	1	2	2	3	4	1	1	2	3	7	30	3	1
1	2	2009	1	2	150.3	41.2	2	2	2	3	4	1	1	3	3	8	30	2	4
1	2	2010	2	2	153.5	52.1	1	2	2	2	1	1	2	2	2	9	30	2	1
1	2	2010	10	2	153.5	44.6	3	2	1	4	4	1	4	3	2	8	30	2	1
1	2	2010	1	2	153.8	60.1	1	1	1	3	2	1	4	3	2	8	30	1	1
1	2	2009	12	2	150.4	40.6	2	2	2	3	3	1	2	3	4	8	30	3	2
1	2	2010	4	2	147.4	35.0	2	2	2	3	3	1	1	2	4	9	0	2	1
1	2	2010	1	2	152.0	47.4	2	2	2	3	4	1	5	2	2	8	20	1	1
1	2	2010	1	2	156.0	58.6	2	2	2	3	4	1	5	2	2	8	0	3	3
1	2	2010	11	2	137.4	28.8	2	2	2	3	3	1	4	3	1	9	30	2	1
1	2	2010	9	2	137.8	43.5	2	2	2	4	3	1	2	3	2	9	30	1	1
1	2	2010	6	2	154.5	59.7	1	2	2	2	3	1	4	2	2	8	0	3	4
1	2	2009	12	2	146.3	46.1	2	2	2	3	3	1	3	3	1	8	30	2	1
1	2	2010	3	2	145.0	38.4	2	2	2	2	3	1	1	2	1	8	0	2	1
1	2	2010	7	2	146.6	32.0	1	2	2	3	3	1	2	3	2	8	30	2	2
1	2	2010	8	2	146.4	51.4	2	2	2	2	4	1	5	4	1	8	20	2	2
1	2	2010	6	2	140.0	30.2	1	2	1	4	3	1	1	3	2	10	30	2	1
1	2	2010	8	2	143.6	42.6	2	2	2	2	3	1	2	3	1	8	30	2	2
1	2	2010	1	2	150.5	33.4	1	2	2	3	3	1	1	2	1	8	0	2	1
1	2	2010	10	2	159.0	54.4	2	2	2	3	3	1	1	3	2	9	30	1	1
1	2	2010	3	2	150.0	40.1	2	2	2	4	4	1	2	2	1	8	0	1	1
1	1	2010	6	2	144.2	57.6	2	2	3	3	2	1	1	2	2	9	30	4	4
1	1	2010	10	2	141.0	44.8	2	2	2	3	4	2	4	2	4	8	30	2	1
1	1	2010	2	2	162.0	90.6	2	2	2	3	2	1	3	3	2	9	0	2	2
1	1	2010	1	2	150.4	67.7	2	3	2	2	3	1	1	2	2	8	30	1	1
1	1	2009	11	2	145.7	48.2	2	2	2	3	3	1	4	3	2	8	30	2	2
1	1	2009	8	2	157.7	65.8	1	2	2	2	3	1	2	3	1	10	30	2	3
1	1	2010	8	2	138.0	37.0	2	2	2	3	3	1	4	2	2	8	1	2	1
1	1	2009	5	2	138.7	35.0	2	2	2	3	4	1	1	3	1	9	30	2	2
1	1	2009	7	2	156.2	67.5	1	2	2	3	3	1	2	2	1	8	30	5	2
1	1	2009	5	2	150.0	65.1	1	1	1	3	4	1	4	4	1	7	30	2	2
1	1	2009	12	1	144.3	37.0	2	3	2	2	3	2	2	2	1	10	10	3	3
1	1	2010	1	2	150.5	59.8	1	2	2	3	4	1	5	3	2	8	30	1	1
1	1	2009	9	2	154.0	64.3	1	2	2	4	4	1	2	2	2	7	0	2	3
1	1	2009	9	2	146.2	46.6	2	2	2	3	4	1	3	3	2	9	30	2	2
1	1	2010	3	2	140.0	47.5	2	2	2	3	4	1	1	3	2	8	30	2	1
1	1	2010	5	2	149.0	63.1	2	2	2	3	4	1	1	4	1	6	30	2	1
1	1	2010	10	2	145.0	45.9	2	2	2	3	2	1	3	3	2	10	10	2	1
1	1	2010	1	2	145.0	49.5	2	2	2	3	4	1	2	3	1	8	30	2	1
1	1	2009	5	2	148.0	60.7	2	2	2	3	3	1	3	2	4	8	0	4	4
1	1	2010	10	2	144.0	54.2	2	3	2	1	4	1	3	3	1	10	0	3	3
1	1	2010	8	2	147.6	61.6	2	2	2	3	2	1	3	3	4	9	20	2	1
1	1	2009	12	2	151.2	51.3	2	2	2	3	4	1	3	3	2	9	0	2	1
1	1	2009	10	2	159.2	64.3	1	1	2	3	3	1	2	3	1	9	0	2	3
1	1	2010	4	2	147.3	49.9	1	2	2	3	3	1	1	2	3	9	30	4	1
1	1	2010	11	2	159.0	58.1	1	1	2	3	4	1	1	2	3	8	30	1	1
1	2	2009	10	2	142.4	41.8	2	2	2	4	4	1	3	3	2	10	0	1	1
1	1	2010	10	2	141.6	33.3	3	2	2	3	3	1	2	3	2	8	0	1	1
1	2	2010	3	2	142.8	35.4	2	2	2	3	4	1	3	3	2	9	30	2	2
1	1	2009	8	2	140.1	43.4	2	2	2	3	3	1	2	4	4	8	30	2	1
1	1	2010	7	2	144.5	63.8	2	2	2	3	4	1	2	2	1	9	0	6	1
1	2	2010	2	2	149.4	40.1	2	2	2	3	3	1	3	3	1	8	30	2	1
1	1	2010	5	2	147.3	48.8	1	2	1	3	3	1	3	3	3	8	10	4	2
1	2	2010	2	2	151.0	39.3	1	2	2	4	3	1	1	2	2	7	30	2	2
1	1	2010	2	2	152.7	77.8	2	2	2	4	4	1	1	2	1	8	0	2	1
1	2	2010	1	2	156.7	53.8	2	2	2	3	3	1	2	2	2	8	30	2	1
1	1	2009	11	2	161.5	87.8	1	1	1	3	4	1	1	3	2	8	30	2	1
1	1	2010	2	2	155.3	68.3	2	2	2	2	3	1	2	3	4	8	30	2	1
1	1	2010	11	2	150.8	60.1	2	2	2	3	3	1	3	2	4	8	0	3	3
1	1	2010	2	2	144.9	52.2	2	2	2	2	2	1	1	2	1	8	30	2	2
1	2	2010	4	2	156.0	59.9	1	1	1	4	3	1	3	2	3	8	30	2	2
1	2	2010	2	2	145.7	38.9	2	2	1	3	3	1	4	2	2	9	30	2	1
1	1	2009	12	2	144.2	39.1	2	2	2	3	4	1	2	3	1	8	0	2	2
1	2	2010	1	2	152.0	44.6	2	2	2	3	4	1	2	2	2	8	0	2	1
1	1	2009	12	2	144.8	38.9	1	2	2	3	3	1	2	4	5	10	30	2	1
1	2	2010	5	2	143.4	29.9	2	2	2	2	4	1	1	2	4	9	11	2	2
1	1	2010	8	2	140.3	35.2	2	2	2	4	4	1	2	2	1	8	0	2	1
1	1	2010	10	2	137.7	29.9	1	1	1	3	2	1	4	2	1	8	0	1	1
1	2	2009	10	2	143.0	28.8	1	1	1	2	2	1	3	2	5	8	30	2	2
1	2	2009	12	2	141.1	53.5	2	2	2	3	3	1	2	2	1	8	10	2	1
1	1	2009	12	2	139.2	53.4	2	2	2	3	3	1	2	3	1	8	30	2	2
1	1	2011	3	2	138.7	37.5	2	2	2	3	2	1	2	3	2	9	40	2	1
1	2	2010	6	2	141.2	31.5	1	3	2	3	3	1	1	3	4	8	30	2	1
1	1	2010	8	2	142.6	38.7	2	2	2	3	2	1	3	3	1	9	15	2	2
1	2	2010	11	2	155.8	41.3	2	2	1	4	3	1	2	3	3	9	0	1	1
1	1	2009	4	2	138.1	45.0	2	2	2	2	3	1	2	3	1	9	30	2	1
1	1	2009	12	2	148.0	56.6	1	1	2	3	4	1	4	2	4	8	30	3	1
1	2	2009	9	2	151.3	54.1	2	2	2	3	4	1	3	2	4	8	10	2	1
1	1	2009	10	2	154.6	64.3	2	2	2	3	4	1	3	2	2	8	50	3	2
1	1	2010	5	2	152.5	58.0	1	1	2	3	3	1	4	3	2	7	30	2	1
1	2	2010	5	2	156.0	54.9	2	2	2	3	4	1	3	3	4	8	30	2	1
1	1	2009	9	2	160.5	71.3	2	1	2	2	3	1	3	2	2	8	20	2	1
1	2	2010	4	2	152.7	47.9	2	2	2	3	4	1	3	3	3	9	30	2	1
1	1	2009	11	2	150.2	46.4	1	2	2	3	4	1	2	3	1	8	30	2	1
1	1	2009	9	2	148.4	44.9	1	1	1	4	3	1	5	2	2	8	30	2	1
1	2	2010	6	2	151.5	40.3	3	2	2	3	3	1	4	2	2	7	30	1	2
1	2	2010	6	2	144.5	34.9	2	2	2	3	3	1	1	2	1	8	0	2	1
1	1	2009	12	2	143.0	51.6	1	2	1	3	3	1	2	3	5	8	30	1	1
1	2	2010	1	2	142.0	33.6	1	1	1	4	4	1	3	2	4	8	30	2	2
1	1	2010	9	2	138.9	44.1	1	1	1	2	1	1	2	2	2	9	10	2	1
1	2	2009	12	2	147.0	35.6	1	1	1	3	3	1	2	2	2	8	30	2	2
1	2	2010	9	2	139.2	29.8	2	2	2	3	3	1	2	2	2	8	30	2	2
1	1	2009	9	2	136.0	32.8	1	1	1	3	3	1	4	2	1	9	0	1	1
1	1	2009	10	2	162.2	79.6	1	3	3	4	4	1	2	3	1	8	30	2	1
1	1	2009	6	2	150.0	46.6	3	3	2	4	2	1	1	3	1	9	50	2	2
1	1	2009	5	2	151.7	66.5	1	2	2	3	3	1	3	1	2	8	30	2	3
1	1	2009	12	2	146.5	44.1	2	2	2	3	4	1	2	3	1	9	30	2	2
1	1	2009	1	2	152.5	72.8	2	2	2	4	4	1	5	4	1	8	10	2	1
1	1	2009	5	2	139.0	40.9	1	2	1	2	4	1	4	1	2	11	10	1	2
1	1	2009	5	2	154.0	61.1	2	2	2	3	4	1	3	3	1	8	59	3	1
1	1	2009	8	2	154.5	55.8	3	2	3	2	2	1	2	2	1	8	0	3	3
1	1	2008	11	2	169.0	80.3	2	2	2	4	4	1	2	2	1	9	20	3	2
1	1	2009	1	2	146.5	45.9	2	2	2	3	3	1	3	3	1	9	30	1	1
1	1	2009	4	2	160.0	51.9	2	2	1	2	3	1	1	3	2	10	0	1	1
1	1	2009	7	2	152.5	60.6	2	2	1	3	3	1	3	2	2	8	0	1	3
1	1	2009	5	2	154.0	35.7	2	2	2	3	3	1	5	3	1	7	30	2	2
1	1	2009	5	2	148.5	48.1	1	1	2	4	3	1	3	3	1	8	30	1	2
1	1	2008	12	2	155.3	54.7	3	3	3	3	3	1	2	3	1	8	30	3	2
1	1	2008	10	2	145.0	43.3	2	2	2	3	3	1	3	3	2	6	20	2	2
1	1	2008	2	2	150.5	45.8	2	2	2	2	3	1	3	4	2	9	30	2	2
1	1	2009	6	2	143.0	42.3	2	2	2	3	4	1	2	3	2	8	10	2	1
1	1	2009	9	2	153.0	65.7	2	1	2	3	3	1	5	3	2	10	30	3	1
1	1	2009	10	2	140.3	48.0	2	2	2	3	3	1	2	3	3	9	30	2	1
1	1	2009	5	2	143.5	48.0	2	2	2	3	4	1	4	3	1	9	50	2	1
1	1	2009	3	2	164.5	81.0	1	2	2	2	2	1	4	3	1	8	10	2	1
1	1	2009	4	2	148.0	37.4	1	2	1	4	4	1	3	3	1	9	0	1	1
1	1	2009	3	2	152.0	43.2	2	2	2	3	4	1	1	3	4	8	20	2	1
1	1	2009	10	2	156.5	62.3	1	1	1	4	4	1	5	3	1	9	30	1	1
1	1	2009	6	2	162.2	69.3	2	2	1	4	4	1	5	3	4	10	30	1	1
1	1	2009	2	2	153.5	46.1	2	2	2	3	3	1	4	3	4	9	30	2	1
1	1	2009	10	2	154.1	72.4	2	3	2	2	3	1	2	2	2	10	0	1	1
1	1	2009	4	2	148.0	69.0	2	2	2	2	2	1	2	2	4	8	30	5	1
1	1	2009	4	2	157.0	63.0	1	1	1	4	2	1	3	3	5	8	10	2	1
1	1	2009	3	2	149.0	42.5	1	2	1	4	4	1	4	3	4	9	30	2	1
1	1	2009	7	2	152.0	46.2	1	2	2	3	4	1	5	3	4	9	10	2	2
1	1	2009	3	2	147.5	64.9	2	2	2	3	4	1	3	3	2	9	10	2	1
1	1	2009	4	2	167.0	54.0	2	2	2	4	3	1	5	3	2	8	10	2	2
1	2	2009	3	2	146.5	45.5	2	2	2	4	4	1	3	2	1	8	20	3	1
1	2	2009	8	2	160.5	70.1	1	2	2	4	4	1	1	3	2	8	30	4	1
1	2	2009	7	2	144.0	40.8	1	2	1	3	4	1	3	3	2	9	30	2	1
1	2	2009	4	2	157.0	44.2	1	2	1	3	4	1	3	2	1	9	10	2	1
1	2	2009	3	2	154.3	54.0	2	2	2	3	4	2	2	3	2	10	30	2	1
1	2	2008	7	2	154.3	57.1	2	2	2	3	4	1	1	3	3	9	30	3	2
1	2	2009	9	2	150.8	51.8	2	2	2	2	2	1	1	3	2	8	0	2	1
1	2	2009	8	1	151.0	55.8	2	2	1	3	4	2	3	3	4	9	40	6	1
1	2	2008	12	2	155.0	48.7	1	2	1	3	4	1	3	3	2	8	0	3	1
1	2	2008	1	2	137.0	42.9	1	1	2	3	4	1	3	2	4	8	0	2	2
1	2	2009	10	2	150.3	45.7	2	2	2	3	4	1	2	3	1	9	30	2	2
1	2	2009	3	2	150.6	41.2	1	3	1	4	4	1	3	3	5	7	30	2	1
1	2	2009	5	2	154.5	52.2	1	2	2	2	4	1	3	3	3	8	30	2	1
1	2	2009	7	2	151.5	31.7	1	3	3	2	3	1	2	2	2	8	59	2	2
1	2	2009	9	2	150.2	44.8	2	2	2	3	2	1	2	2	1	10	0	1	3
1	2	2009	7	2	145.3	51.4	2	2	2	2	4	1	3	3	5	9	15	3	2
1	2	2009	10	2	158.0	49.4	2	2	2	2	4	1	1	3	1	8	0	2	2
1	2	2008	8	2	144.2	34.2	2	2	2	2	2	1	1	3	1	8	0	2	2
1	2	2009	4	2	153.0	48.8	1	1	1	2	4	1	1	3	4	8	30	2	1
1	2	2009	9	2	153.5	50.8	2	2	2	3	3	1	3	3	2	8	30	1	1
1	2	2009	6	2	162.0	46.1	2	2	2	3	2	1	3	3	3	9	0	3	1
1	2	2008	11	2	159.0	67.7	1	1	1	3	4	1	5	3	3	8	30	2	1
1	2	2009	4	2	156.5	50.0	1	2	2	3	3	1	4	2	1	8	59	2	2
1	2	2009	3	1	156.0	73.1	2	2	2	3	2	2	3	2	1	9	30	3	1
1	2	2009	7	2	152.0	41.3	1	1	1	1	4	1	2	3	1	9	20	1	1
1	2	2009	3	2	158.6	48.3	2	3	2	3	3	1	4	2	3	9	1	2	1
1	1	2009	2	2	163.0	56.2	2	2	2	3	4	1	3	3	2	8	0	1	2
1	2	2009	8	2	157.0	46.1	2	2	2	3	4	1	2	3	1	8	0	2	2
1	2	2009	11	2	144.0	33.8	1	2	2	3	3	1	1	2	2	7	30	4	1
1	2	2009	6	2	154.0	66.9	1	2	2	2	2	1	1	3	2	8	0	4	4
1	2	2008	11	2	152.0	56.8	2	2	2	2	3	1	2	2	2	8	0	2	1
1	2	2009	12	2	152.0	39.6	1	2	2	2	4	1	2	3	1	9	30	1	1
1	2	2009	3	2	144.0	38.3	2	2	2	3	3	1	4	3	3	10	20	5	1
1	2	2009	2	2	143.0	28.8	2	2	2	4	4	1	4	3	1	9	40	2	2
1	2	2009	5	2	150.5	39.6	1	1	2	3	3	1	3	2	4	8	30	2	2
1	2	2009	8	1	149.0	45.6	1	3	1	3	4	1	5	3	1	8	10	2	1
1	2	2009	3	1	152.0	52.0	1	2	1	3	4	1	5	3	2	8	30	3	1
1	2	2009	3	2	143.5	38.0	1	2	2	3	3	1	1	3	1	8	0	2	1
1	2	2009	9	2	134.0	29.5	1	2	1	3	4	1	2	3	4	8	30	2	1
1	2	2009	3	2	150.5	39.6	1	2	2	2	3	1	1	4	2	9	30	2	1
1	2	2008	12	2	157.4	60.3	1	3	3	3	4	1	3	2	1	8	59	3	3
1	2	2008	5	2	146.5	36.8	1	2	1	3	4	1	1	2	1	8	30	2	2
1	2	2009	9	2	135.4	31.7	1	1	1	4	4	1	3	3	1	8	25	1	1
1	2	2009	5	2	152.3	53.0	3	2	1	4	4	1	1	3	1	8	0	2	2
1	2	2009	7	2	151.1	55.1	2	2	2	2	3	1	2	3	1	8	30	4	4
1	2	2009	10	2	147.0	36.8	2	2	2	3	4	1	2	3	4	8	30	3	1
1	2	2009	5	2	144.0	44.0	1	1	1	4	4	1	3	3	1	7	20	2	1
1	2	2008	12	2	161.2	50.2	1	2	1	2	4	1	1	2	2	9	30	1	1
1	2	2009	7	2	140.9	39.8	1	2	2	3	4	1	2	2	1	9	54	3	1
1	2	2009	3	2	162.0	65.3	2	2	2	4	4	1	3	3	4	10	10	2	2
1	2	2009	12	2	130.2	32.0	2	2	2	2	3	1	2	2	2	8	30	2	1
1	2	2009	2	2	144.0	40.2	2	2	1	4	3	1	2	3	1	7	20	2	2
1	2	2009	7	2	150.5	62.9	2	2	2	4	4	1	3	3	5	8	20	2	1
1	1	2009	4	2	161.0	73.0	2	2	2	3	4	1	5	2	5	8	0	4	3
1	1	2009	2	2	153.5	59.9	1	2	2	3	3	1	2	2	3	8	0	2	1
1	1	2008	6	2	164.0	61.0	3	3	1	3	3	1	2	2	5	8	0	6	1
1	1	2008	12	2	163.3	74.1	2	1	2	2	3	1	1	3	5	8	30	3	1
1	1	2008	8	2	151.0	59.2	2	2	2	2	3	1	1	2	1	7	10	1	3
1	1	2009	10	2	145.0	41.1	1	2	2	4	4	1	2	3	5	8	30	2	1
1	1	2009	8	2	152.3	61.5	1	1	1	2	3	1	5	2	1	8	30	2	1
1	1	2008	10	2	156.5	60.7	2	2	2	2	2	1	1	3	5	9	30	2	1
1	1	2009	5	2	152.0	52.7	1	2	1	2	2	1	3	2	5	9	20	2	2
1	1	2009	12	2	157.0	59.0	1	1	2	1	1	1	2	3	5	8	30	6	1
1	1	2009	9	2	157.0	63.8	1	2	2	3	4	1	2	3	1	8	30	2	2
1	1	2008	9	2	154.3	56.1	2	2	2	2	3	1	2	3	3	7	30	2	2
1	1	2009	2	2	158.0	60.9	2	2	2	3	3	1	2	2	1	9	0	2	1
1	1	2009	9	2	153.0	63.9	1	1	1	3	2	1	5	4	5	8	8	2	2
1	1	2009	1	2	149.0	44.8	2	2	2	3	3	2	2	2	1	8	30	4	2
1	1	2008	4	2	147.5	37.2	2	2	2	3	3	1	4	3	5	8	30	2	1
1	1	2008	10	2	168.0	67.7	2	2	2	3	4	1	2	3	2	7	30	5	2
1	1	2009	8	2	147.4	57.1	2	2	2	2	3	1	4	3	5	8	0	3	1
1	1	2009	5	2	142.5	32.0	1	2	1	4	4	1	3	3	4	9	30	3	1
1	1	2009	2	2	161.0	60.3	1	2	1	3	3	1	2	2	5	8	30	2	2
1	1	2009	10	2	154.2	42.0	1	2	2	2	3	1	2	3	2	10	30	1	1
1	1	2008	4	2	151.5	59.8	2	2	2	2	4	1	2	2	2	10	0	6	1
1	1	2008	9	2	150.0	36.0	2	2	2	3	3	1	4	2	2	9	30	2	2
3	1	2004	11	1	176.3	60.0	3	3	2	2	3	2	3	2	4	7	0	1	1
3	2	2004	10	1	154.9	72.2	2	2	2	3	3	1	2	2	3	6	30	2	1
3	1	2005	2	1	171.4	79.1	2	2	2	2	3	1	4	2	2	6	10	2	1
3	1	2005	3	1	168.0	58.8	1	2	2	2	4	1	5	2	1	6	0	1	2
3	2	2005	11	1	162.0	58.0	2	3	2	3	4	1	4	2	1	7	30	2	2
3	1	2004	9	1	169.5	57.3	2	2	2	3	4	1	4	2	2	6	0	2	2
3	2	2006	1	1	157.5	52.6	2	2	2	3	4	1	3	2	1	5	30	1	1
3	2	2006	3	1	152.8	59.8	2	2	1	3	3	1	1	2	1	8	10	3	2
3	2	2004	9	1	156.4	51.9	2	2	2	2	3	1	1	2	1	6	0	2	1
3	2	2006	4	1	151.7	43.5	3	2	2	3	3	1	2	2	1	6	15	1	2
3	2	2004	9	1	153.2	61.1	2	2	3	4	4	1	1	2	1	8	4	3	1
3	2	2004	1	1	157.0	58.3	2	2	2	2	4	1	1	2	1	6	10	3	2
3	1	2004	6	1	177.3	63.0	2	2	2	1	2	1	2	2	3	5	0	1	1
3	1	2005	1	1	179.0	63.0	1	2	2	2	4	1	1	2	1	6	30	1	1
3	1	2005	2	1	176.0	61.5	2	2	2	3	4	1	3	2	3	6	20	1	1
3	2	2005	7	1	146.0	47.8	2	2	2	2	3	1	1	2	1	6	10	3	2
3	1	2004	10	1	164.5	71.3	2	2	2	3	3	1	1	2	4	5	30	5	3
3	2	2005	1	1	156.0	52.4	2	2	2	2	1	2	5	2	1	6	30	6	6
3	1	2004	2	1	176.0	82.2	1	2	2	4	4	1	3	2	2	7	30	1	3
3	2	2005	12	1	157.0	46.5	2	2	2	3	3	1	5	2	2	10	30	2	1
3	2	2005	6	1	157.5	53.5	1	1	1	1	1	1	1	2	1	9	30	6	1
3	2	2005	7	1	151.5	51.2	2	2	2	2	2	1	5	2	1	9	30	6	1
3	1	2004	12	1	162.5	61.3	2	3	2	4	4	2	4	2	3	6	30	2	1
3	1	2004	2	1	174.7	67.4	2	2	2	2	2	1	5	2	3	6	1	2	2
3	1	2005	8	1	175.0	60.3	2	2	1	2	4	1	1	2	4	7	30	5	1
3	1	2005	4	1	157.5	41.8	2	2	1	2	1	1	1	2	5	6	20	3	2
3	2	2005	5	1	166.0	63.7	2	2	2	2	3	1	4	2	1	6	30	1	1
3	2	2006	1	1	168.0	52.8	2	3	2	2	4	1	4	2	1	7	30	4	1
3	1	2003	3	1	167.0	56.7	2	2	2	4	4	1	4	3	4	8	20	6	1
3	1	2005	9	1	171.0	61.5	3	3	2	3	4	1	2	2	2	6	1	2	2
3	1	2005	1	1	177.5	66.3	2	2	1	2	2	1	2	2	2	5	20	1	1
3	2	2004	12	1	146.5	52.8	2	3	2	3	2	1	3	2	1	6	30	1	2
3	1	2004	12	1	165.0	57.8	2	2	2	2	3	1	2	2	5	8	30	2	2
3	1	2004	11	1	172.5	70.7	1	2	2	3	3	2	5	2	1	6	30	2	2
3	1	2005	12	1	167.0	52.0	2	2	2	3	2	1	5	2	1	6	30	2	2
3	2	2004	8	1	158.0	65.2	1	2	2	3	3	1	1	2	1	8	10	1	1
3	1	2004	10	1	166.5	51.0	2	2	2	3	4	1	2	2	3	5	50	6	1
3	1	2004	11	1	161.0	55.7	2	2	2	2	4	1	4	2	3	6	10	5	2
3	1	2005	2	1	172.5	58.2	1	2	2	2	4	1	4	2	3	6	0	1	1
3	1	2004	10	1	173.8	73.5	2	3	2	2	4	1	4	2	2	4	50	1	3
3	2	2004	9	1	163.5	64.3	1	2	2	4	4	1	3	2	3	6	10	1	1
3	2	2006	3	1	158.0	61.9	2	2	2	2	4	1	1	2	1	6	10	2	2
3	2	2005	9	1	157.7	60.4	2	2	2	3	4	1	1	2	2	6	10	6	6
3	2	2004	12	1	151.0	46.9	1	1	1	1	4	1	3	2	2	6	30	5	4
3	1	2005	12	1	172.8	99.9	2	2	3	2	4	1	5	2	4	6	30	1	1
3	2	2005	7	1	158.3	70.1	2	3	3	2	3	1	3	2	5	7	30	6	6
3	1	2003	10	1	166.0	63.0	2	2	1	3	4	1	5	2	3	8	30	4	2
3	1	2005	8	1	164.0	56.1	2	2	2	3	3	1	2	2	3	7	30	2	4
3	1	2005	6	1	174.5	65.6	2	2	2	3	4	1	1	2	2	6	30	6	3
3	1	2005	10	1	172.0	83.6	1	1	1	4	4	1	4	2	1	6	15	2	2
3	1	2004	11	1	168.5	76.0	2	2	2	4	4	1	4	2	3	5	30	2	2
3	1	2004	7	1	166.7	56.2	2	3	1	3	2	1	5	2	1	5	10	6	2
3	1	2004	10	1	173.5	90.8	1	1	1	2	4	1	2	2	2	10	1	3	1
3	2	2005	6	1	157.7	56.6	2	2	2	3	2	1	5	2	2	8	0	1	1
3	2	2005	3	1	155.7	55.1	2	2	2	3	4	1	3	2	1	7	0	1	2
3	2	2004	12	1	156.5	57.7	2	3	2	3	4	1	3	2	1	7	30	2	1
3	2	2005	9	1	157.3	50.8	1	3	2	2	3	1	3	2	2	7	30	4	1
3	2	2005	2	1	146.3	52.9	2	3	2	4	3	1	2	2	2	8	48	3	2
3	2	2005	9	1	151.0	65.0	2	2	2	2	2	1	1	2	2	6	30	4	3
3	2	2005	10	1	161.1	52.3	2	2	2	3	3	1	5	2	3	7	30	6	6
3	2	2005	2	1	158.5	49.7	1	1	1	3	3	1	2	2	4	7	30	2	2
3	2	2005	5	1	156.0	54.5	2	3	2	2	4	1	5	2	5	7	1	1	1
3	1	2004	9	1	172.0	80.0	2	2	1	2	4	1	5	2	4	8	0	5	5
3	1	2004	11	1	173.0	71.3	1	2	2	2	4	1	5	2	2	8	30	5	1
3	1	2005	1	1	170.0	59.0	2	3	2	2	3	1	4	2	3	6	10	1	1
3	1	2005	11	1	178.5	71.5	2	3	2	3	2	1	5	2	1	6	30	1	1
3	1	2004	8	1	167.0	63.4	2	2	2	2	2	1	3	3	2	6	10	3	3
3	1	2004	12	1	167.0	65.2	2	2	2	2	3	1	5	2	1	6	30	1	2
3	1	2004	12	1	181.0	63.3	2	2	2	2	2	1	4	2	1	8	20	1	1
3	1	2004	5	1	173.0	59.5	3	2	2	2	3	1	3	2	4	10	30	3	4
3	1	2004	10	1	169.5	71.6	2	2	1	2	4	1	3	2	3	8	30	3	3
3	2	2005	10	1	157.0	50.2	2	2	2	2	4	1	5	2	4	8	0	3	3
3	2	2006	2	1	158.2	63.7	2	2	2	3	4	1	4	2	3	7	0	1	1
3	2	2005	2	1	163.4	55.8	3	2	2	3	4	1	5	2	3	5	59	2	2
3	2	2006	1	1	149.0	48.4	2	2	2	2	3	1	2	2	3	7	30	4	2
3	2	2006	4	1	161.8	77.6	2	2	2	3	3	1	3	2	2	6	45	6	1
3	1	2004	11	1	170.0	82.6	1	2	1	2	3	1	5	2	2	9	0	2	3
3	1	2004	11	1	160.0	63.2	1	2	2	2	4	1	5	4	4	9	30	4	4
3	1	2005	3	1	171.0	86.8	2	2	2	2	4	1	2	2	4	10	10	5	3
3	1	2004	8	1	170.6	70.2	2	2	2	3	2	1	2	2	2	8	0	4	2
3	1	2005	11	1	166.0	60.0	2	2	2	3	2	1	4	2	2	8	30	1	3
3	1	2004	5	1	166.0	68.0	1	2	2	2	3	1	5	2	3	6	6	1	1
3	1	2003	11	1	162.0	75.0	1	2	2	2	4	1	3	2	4	8	20	2	2
3	1	2005	8	1	170.0	55.1	1	1	1	2	4	1	1	2	2	5	10	3	2
3	1	2005	11	1	170.0	58.7	2	2	2	2	4	1	2	2	5	8	0	1	2
3	1	2004	8	1	170.0	92.3	1	2	2	2	2	1	2	2	3	9	1	2	2
3	1	2004	11	1	171.9	57.3	2	2	2	2	3	1	4	2	3	5	20	3	3
3	1	2004	10	1	169.0	59.6	2	2	2	2	3	1	5	2	2	7	20	6	5
3	1	2004	10	1	163.0	63.7	2	2	2	3	3	1	4	2	4	11	30	3	3
3	1	2005	3	1	180.5	68.6	2	2	2	2	2	1	2	2	1	8	30	3	3
3	1	2005	3	1	171.0	88.8	2	2	2	2	2	1	3	2	3	8	1	4	2
3	1	2006	8	1	155.0	54.9	1	2	2	2	2	1	5	3	3	7	30	3	3
3	1	2005	3	1	166.5	62.0	2	2	2	2	3	1	5	2	5	8	30	2	3
3	1	2004	6	1	171.0	65.5	2	2	2	2	4	1	3	2	4	8	0	5	2
3	1	2005	4	1	166.3	56.4	2	2	2	2	3	1	5	2	3	7	0	2	1
3	1	2004	12	1	173.0	65.3	2	3	2	3	4	1	4	2	4	8	10	1	1
3	1	2005	8	1	167.0	56.9	2	2	2	2	4	1	5	2	2	8	30	1	1
3	1	2005	9	1	163.7	54.8	2	2	2	2	3	1	2	2	4	7	30	3	2
3	1	2005	3	1	166.0	53.0	1	1	1	2	4	1	3	2	3	7	30	3	1
3	1	2004	11	1	158.8	53.7	2	2	2	2	3	1	4	2	2	5	0	3	3
3	1	2003	12	1	186.5	66.7	2	2	1	3	4	1	4	2	2	7	40	3	2
3	2	2003	9	1	160.5	76.2	2	2	2	3	4	1	4	2	4	6	30	2	1
3	1	2004	10	1	164.0	58.6	1	2	2	2	3	1	5	2	4	6	30	2	2
3	1	2003	1	1	167.0	50.3	2	2	2	2	4	1	1	2	4	8	0	1	1
3	1	2005	6	1	174.0	63.7	2	2	2	2	3	1	5	2	2	8	1	2	2
3	1	2005	2	1	174.0	61.1	1	2	2	2	3	1	3	2	1	8	0	1	1
3	1	2003	5	1	177.3	60.1	2	2	2	2	2	1	2	2	3	7	1	1	3
3	1	2004	11	1	166.8	69.2	2	2	2	2	3	1	5	2	3	7	30	2	2
3	1	2004	5	1	165.0	67.5	1	2	2	2	4	1	4	2	2	8	20	4	2
3	2	2004	10	1	157.5	77.2	1	1	1	4	4	1	4	2	3	7	40	1	1
3	1	2003	7	1	167.4	74.6	1	2	1	3	3	2	3	2	2	8	0	6	2
3	2	2004	8	1	162.0	59.6	2	3	2	2	2	1	1	2	3	7	0	1	1
3	1	2004	1	1	170.0	52.7	2	2	2	2	4	1	3	2	1	6	30	1	1
3	1	2004	11	1	164.5	60.2	2	2	2	3	3	1	5	2	2	7	30	3	2
3	1	2003	4	1	176.3	47.5	3	2	2	1	1	1	2	1	1	8	0	1	1
3	1	2004	3	1	176.0	88.0	1	2	2	2	2	1	5	2	4	6	50	2	3
3	1	2003	8	1	178.5	61.0	2	2	2	2	1	1	1	2	1	8	8	1	1
3	2	2004	10	1	166.0	76.4	2	2	2	2	2	1	2	2	4	8	30	1	2
3	2	2004	9	1	153.0	56.2	2	3	2	2	4	2	2	2	2	5	30	4	1
3	1	2004	1	1	176.5	112.6	1	1	1	1	3	1	1	2	2	8	0	2	1
3	1	2004	4	1	164.3	92.7	1	2	1	2	4	1	5	2	2	7	30	5	2
3	2	2004	5	1	163.0	61.1	1	2	2	2	2	1	4	2	4	6	10	3	2
3	1	2004	5	1	170.0	54.0	2	2	2	2	2	1	2	2	5	8	0	3	2
3	1	2003	8	2	164.3	66.3	2	1	2	2	3	1	5	2	4	7	0	2	2
3	2	2004	6	1	156.7	65.4	2	2	2	2	4	1	3	2	2	5	30	1	1
3	2	2003	9	1	159.0	53.1	1	2	2	3	3	2	4	1	1	6	55	2	1
3	1	2004	5	2	180.0	58.5	2	2	1	4	4	1	3	2	1	9	1	2	2
3	1	2005	1	1	165.0	80.3	2	2	1	2	3	1	2	2	5	7	30	1	1
3	1	2004	5	1	175.7	70.2	2	2	2	2	2	1	2	3	2	7	30	1	1
3	1	2004	3	1	172.0	76.8	2	2	1	2	3	1	4	2	4	8	0	1	1
3	2	2003	9	1	163.0	54.5	2	2	2	2	2	1	4	2	3	7	30	4	1
3	1	2004	7	1	186.4	72.9	1	1	3	2	2	1	4	2	5	8	0	2	1
3	1	2004	6	1	166.8	58.0	2	2	2	2	2	1	1	2	4	7	0	2	2
3	1	2004	4	1	176.0	82.9	2	2	2	2	2	1	2	2	3	7	20	4	4
3	1	2003	5	1	171.5	68.5	2	2	2	4	3	1	5	2	3	8	0	4	4
3	2	2002	8	1	153.0	61.1	1	2	2	3	3	1	4	2	2	7	30	2	1
3	1	2004	12	1	167.0	63 .0	1	2	2	2	3	1	2	2	2	7	30	2	2
3	1	2002	11	2	156.0	52.6	2	2	1	2	1	1	2	2	3	7	11	2	2
3	2	2005	3	1	153.0	53.4	2	2	2	2	2	1	2	2	4	6	30	3	2
3	2	2005	2	1	164.0	47.8	1	2	2	2	2	1	5	2	4	6	10	3	2
3	1	2004	2	1	183.0	64.1	3	3	3	4	4	1	5	2	3	8	2	6	6
3	1	2003	5	1	166.0	80.7	2	3	2	2	3	1	4	2	2	6	50	3	3
3	1	2003	4	1	168.0	51.0	1	1	2	3	4	1	4	2	1	9	5	2	1
3	1	2004	10	1	165.0	51.0	2	2	2	2	2	1	2	2	3	8	30	3	2
3	1	2007	6	1	166.5	88.0	1	2	2	2	3	1	2	2	2	7	30	3	2
3	1	2005	1	1	170.0	59.0	2	2	2	2	2	1	2	2	3	7	2	2	1
3	2	2002	10	1	165.0	46.6	2	2	2	2	4	1	5	2	4	5	30	2	2
3	1	2004	1	1	172.8	61.0	2	2	1	1	1	1	1	2	1	9	9	1	1
3	1	2004	9	1	171.4	63.9	2	2	2	3	3	1	5	2	4	7	0	4	1
3	1	2004	11	1	176.5	63.9	2	3	2	2	3	1	5	2	2	7	16	1	1
3	2	2003	12	1	150.0	44.7	2	2	2	2	3	1	1	2	2	7	50	1	1
3	2	2004	9	2	156.0	43.6	1	2	1	3	3	1	2	2	1	7	25	1	1
3	1	2004	5	1	183.5	58.2	2	2	2	2	3	1	4	2	2	7	30	2	2
3	1	2002	1	1	165.3	62.9	2	2	2	2	3	1	2	2	3	6	50	3	3
3	1	2003	4	2	174.0	111.3	2	2	2	3	3	1	1	2	2	6	30	1	3
3	1	2004	2	2	170.0	84.1	2	2	2	2	2	2	1	2	2	7	20	1	1
3	1	2004	9	1	179.0	76.0	2	2	2	2	2	1	5	2	2	7	30	1	1
3	1	2004	11	1	173.0	60.7	2	2	2	2	2	2	1	2	2	9	0	2	2
3	2	2003	10	2	159.0	47.8	2	2	2	3	3	1	1	3	2	6	30	1	1
3	2	2003	4	1	156.5	79.5	1	2	3	2	2	1	2	2	2	7	50	3	1
3	1	2003	3	1	168.0	62.6	2	2	2	2	2	1	5	2	1	7	0	1	1
3	1	2003	4	1	171.0	53.2	2	2	2	2	3	1	3	2	2	6	30	2	2
3	1	2003	2	1	161.0	59.3	2	2	2	3	4	1	2	2	1	7	30	1	1
3	2	2004	2	1	167.0	78.1	1	2	2	3	3	1	5	2	1	6	30	1	1
3	2	2003	9	1	160.0	48.8	1	2	2	1	2	1	5	2	4	5	30	1	1
3	1	2003	10	1	177.0	67.0	2	2	1	2	2	1	5	1	4	8	0	1	1
3	1	2005	1	1	168.7	50.8	1	2	1	2	2	1	2	2	2	7	0	3	2
3	1	2004	4	1	171.0	129.4	2	2	2	2	4	1	1	2	1	7	10	1	5
3	1	2004	10	1	171.5	54.4	1	1	1	1	3	1	2	2	1	7	0	4	2
3	1	2003	12	1	160.0	64.8	2	2	2	2	4	1	5	2	4	9	0	2	2
3	2	2002	11	1	160.3	54.5	2	2	1	2	2	1	1	2	5	7	30	3	3
3	1	2003	10	1	175.0	64.7	2	2	2	2	3	1	2	2	3	7	30	2	2
3	1	2004	2	1	162.5	50.4	1	2	1	4	4	1	5	2	4	6	30	3	2
3	1	2002	11	1	176.0	57.7	2	2	2	2	3	2	2	2	2	7	10	1	1
3	2	2004	1	1	157.5	59.1	2	3	2	3	3	1	3	2	1	6	10	2	5
3	1	2002	3	1	170.0	86.5	2	2	2	2	3	1	2	2	5	8	10	1	1
3	2	2002	1	1	157.0	51.8	2	3	2	2	2	1	1	2	1	10	30	1	2
3	1	2002	8	1	172.5	63.5	2	2	2	2	3	1	2	2	4	7	0	1	1
3	1	2004	7	1	175.0	69.1	2	2	2	2	4	1	5	2	2	6	30	1	1
3	1	2004	6	1	174.0	58.1	2	2	2	2	2	2	2	2	2	7	0	1	1
3	2	2004	7	1	165.5	56.3	2	2	2	3	2	1	4	2	2	7	20	2	2
3	1	2004	12	1	171.0	59.4	2	2	2	2	3	1	5	2	3	8	30	1	1
3	1	2004	7	1	168.0	67.7	2	2	2	2	4	2	2	2	3	6	30	1	1
3	1	2003	12	1	170.5	54.3	1	1	2	2	2	1	3	2	2	12	1	1	1
3	2	2003	10	1	156.0	65.0	2	2	2	2	1	1	4	2	2	6	30	1	1
3	1	2003	2	1	170.0	55.8	2	1	1	2	2	1	5	2	2	7	10	3	2
3	1	2004	4	1	168.5	51.5	1	2	1	3	3	2	5	2	3	8	30	2	1
3	1	2002	11	1	175.4	81.8	2	1	1	2	4	1	1	2	1	7	30	1	1
3	2	2004	2	1	154.5	54.8	2	2	2	2	3	1	2	2	2	6	30	3	1
3	1	2002	8	1	163.3	76.1	2	1	1	2	3	2	3	2	3	8	50	3	3
3	1	2003	12	1	162.5	44.2	2	2	3	3	3	1	5	2	2	7	0	3	3
3	2	2004	7	1	163.5	63.5	1	2	2	3	2	1	5	2	3	6	10	1	1
3	1	2004	11	1	170.0	56.1	2	2	2	2	3	1	4	2	2	8	0	2	1
3	1	2003	1	1	180.0	70.6	2	2	2	2	2	1	1	2	1	6	0	6	1
3	1	2005	5	1	167.6	57.6	3	3	3	2	2	2	4	2	5	8	30	6	6
3	2	2004	9	1	159.0	52.4	2	2	2	2	3	1	2	2	2	8	30	3	2
3	1	2003	1	1	173.5	54.4	2	2	1	3	3	1	2	2	4	7	30	6	2
3	1	2003	1	1	161.0	64.6	2	2	2	2	2	2	2	2	2	6	59	4	1
3	1	2002	4	1	163.0	55.7	2	2	2	2	2	1	2	2	1	8	0	2	2
3	1	2002	4	1	183.0	117.7	2	2	2	2	2	1	3	2	1	6	20	3	4
3	1	2002	7	1	180.7	73.9	2	2	2	2	3	1	4	2	2	5	20	1	2
3	1	2002	7	1	159.0	49.5	2	1	1	2	2	1	2	2	3	7	10	3	3
3	2	2003	10	1	159.5	60.3	2	2	2	2	2	1	2	2	3	6	30	3	2
3	2	2003	11	1	154.0	50.1	1	2	1	3	1	1	2	2	1	6	50	2	1
3	2	2003	10	1	155.5	39.7	2	3	3	2	1	1	1	2	5	7	10	1	1
3	2	2003	4	1	150.0	44.8	2	2	2	3	2	1	4	2	2	7	30	3	3
3	2	2003	1	1	159.0	44.5	2	3	2	2	4	1	1	2	1	7	40	2	1
3	2	2002	12	1	157.0	57.8	2	2	2	2	4	1	1	2	1	6	50	1	1
3	2	2002	11	1	158.0	91.2	2	2	2	3	4	1	5	2	1	6	7	1	1
3	2	2002	8	1	156.0	57.0	1	2	2	4	4	1	2	2	1	7	10	3	1
3	1	2002	2	1	165.0	56.5	1	2	2	2	3	1	3	2	4	8	30	1	1
3	2	2002	10	1	149.0	47.7	1	2	2	4	3	1	1	2	2	6	30	3	1
3	1	2003	3	2	177.0	63.2	3	2	2	2	4	2	4	2	1	7	30	1	2
3	2	2002	2	1	153.5	55.7	2	2	2	2	2	1	1	2	5	6	10	1	1
3	2	2002	11	1	162.0	60.3	2	2	2	4	4	2	1	2	1	6	50	2	2
3	1	2002	3	1	165.3	52.9	1	2	2	2	2	1	2	2	2	6	20	1	1
3	1	2002	10	1	167.5	69.1	2	2	3	2	3	1	3	2	5	6	20	1	1
3	1	2003	1	1	175.3	61.1	2	2	2	2	2	1	1	2	1	6	30	3	1
3	2	2002	11	1	162.5	65.2	1	3	2	3	4	1	1	2	3	8	30	2	1
3	1	2003	1	1	168.5	94.9	2	2	2	1	3	2	3	2	5	6	0	6	6
3	1	2002	12	1	179.5	78.1	1	2	2	2	4	1	1	2	2	7	0	1	1
3	1	2002	11	1	167.5	56.1	2	2	2	2	2	1	4	2	2	6	0	2	1
3	1	2002	1	1	172.0	51.9	1	1	1	1	2	2	4	2	3	10	14	6	2
3	1	2003	3	1	176.0	97.1	3	2	2	3	3	1	4	2	3	8	10	1	4
3	1	2002	1	1	164.7	57.4	3	3	2	3	2	1	4	2	4	5	30	3	2
3	1	2002	11	1	173.0	63.9	1	1	2	2	2	1	2	1	1	8	30	1	1
3	2	2003	2	1	171.0	61.3	2	2	2	3	4	1	3	2	2	6	10	5	2
3	2	2002	5	1	147.0	49.2	2	2	2	2	2	1	2	1	5	7	30	2	1
3	1	2002	12	1	166.2	55.4	2	2	2	3	3	1	5	1	2	6	0	2	2
3	1	2002	11	1	174.9	67.9	2	2	2	3	4	1	3	1	3	7	30	4	1
3	1	2002	4	1	171.4	66.0	1	2	2	3	3	1	5	2	2	5	40	1	3
3	1	2003	1	1	167.0	52.3	2	2	2	3	4	1	4	2	4	8	0	1	1
3	1	2002	11	1	177.0	74.2	1	1	1	2	3	1	5	1	5	9	0	1	1
3	1	2002	12	1	170.4	85.3	2	2	2	3	2	1	5	1	5	7	30	2	2
3	1	2003	2	1	164.2	57.4	2	2	2	2	2	1	5	1	1	7	0	2	2
3	1	2002	12	1	160.2	77.1	3	3	2	4	4	2	3	1	1	8	0	6	5
3	2	2002	12	1	158.0	57.7	2	2	2	2	2	1	3	1	2	6	0	2	2
3	2	2002	5	1	151.2	68.6	2	2	2	2	2	1	2	1	1	6	30	2	5
3	2	2002	2	1	157.0	62.8	2	2	2	2	2	1	1	1	1	6	40	2	1
3	2	2003	11	1	160.0	75.6	2	2	2	3	3	1	4	1	2	7	20	1	1
3	1	2002	5	1	168.2	64.9	1	2	1	3	2	2	4	1	2	8	0	2	1
3	1	2002	12	1	174.5	64.9	2	2	2	2	4	1	2	1	3	7	30	1	1
3	1	2002	1	1	170.3	66.5	2	2	2	2	3	1	3	2	3	6	10	3	3
3	1	2002	11	1	172.5	86.5	2	2	2	2	2	1	5	2	2	8	30	4	1
3	1	2003	12	1	165.5	63.0	2	2	2	2	2	1	3	1	4	4	0	6	1
3	1	2002	12	1	169.0	59.3	2	2	2	2	2	1	3	1	1	5	30	3	2
3	1	2002	12	1	167.0	55.1	1	2	1	3	3	1	4	1	1	6	30	2	2
3	1	2002	11	1	174.0	58.1	1	3	2	2	2	1	4	1	2	6	10	4	4
3	1	2003	12	1	167.0	45.8	2	2	2	3	4	1	3	1	2	7	0	2	2
3	1	2003	2	1	171.0	61.4	2	2	2	2	4	1	1	1	2	9	3	3	1
3	2	2002	9	1	161.0	67.6	1	1	1	3	3	1	2	1	2	6	0	1	1
3	2	2003	10	1	160.4	57.2	2	2	2	3	3	1	1	1	1	6	1	1	2
3	2	2003	8	1	163.8	73.7	2	2	2	3	4	1	3	1	2	8	0	2	2
3	2	2003	1	1	151.1	42.6	2	2	2	2	4	1	2	1	5	8	30	3	1
3	2	2002	12	1	154.0	45.3	2	2	2	2	2	1	3	2	2	8	30	2	2
3	2	2002	10	1	153.0	56.0	2	3	2	4	4	1	1	1	1	7	20	1	1
3	1	2002	11	1	171.2	60.0	2	3	2	4	4	1	5	1	5	6	30	1	1
3	1	2003	8	1	170.5	70.4	2	2	2	2	2	1	2	1	2	5	0	3	3
3	1	2003	4	1	180.0	59.1	2	2	2	2	1	1	2	1	1	9	20	2	2
3	2	2002	10	1	152.1	49.2	2	2	2	2	3	1	3	1	2	6	30	1	1
3	1	2002	11	1	172.0	57.4	3	3	3	2	3	1	5	2	2	6	0	6	6
3	2	2002	1	1	153.0	58.5	2	2	2	2	2	1	1	1	1	10	10	1	1
3	1	2002	12	1	174.0	66.1	1	2	2	2	2	1	2	1	3	6	6	1	1
3	1	2003	10	1	170.0	73.2	2	2	1	2	4	1	2	1	3	8	55	2	1
3	1	2002	4	1	177.5	75.8	1	2	1	3	3	1	5	2	5	8	30	2	1
3	1	2002	9	1	177.5	67.4	2	2	3	2	3	1	3	1	2	5	30	2	2
2	2	2008	2	2	151.0	40.9	2	2	2	4	4	1	5	2	4	9	30	2	1
2	2	2008	9	2	146.5	30.4	2	2	2	4	4	1	3	2	3	8	30	2	3
2	1	2007	11	2	163.0	47.0	1	2	1	2	4	1	3	2	4	5	30	3	1
2	2	2007	11	2	146.0	40.9	2	3	2	3	4	1	1	2	3	9	50	2	3
2	1	2008	4	2	165.0	52.3	2	2	2	3	3	1	3	2	2	9	30	2	2
2	2	2008	7	2	154.5	42.4	2	2	2	4	3	1	5	2	3	8	0	3	2
2	1	2008	1	2	173.0	73.3	2	1	2	4	4	1	5	2	1	6	0	1	1
2	2	2008	4	2	156.0	47.4	1	1	1	3	4	1	5	3	5	5	0	1	1
2	1	2008	5	2	173.0	100.4	2	2	2	3	3	1	2	2	4	8	0	4	3
2	2	2008	8	2	153.0	56.1	1	2	1	4	4	1	3	2	3	8	30	2	1
2	1	2008	7	1	162.0	69.2	2	2	2	3	3	1	5	2	3	7	50	4	3
2	2	2008	5	1	160.0	50.7	2	2	2	3	3	1	3	2	2	6	30	3	3
2	2	2008	4	1	160.0	54.0	2	3	2	4	4	1	2	2	5	7	30	2	1
2	1	2008	2	1	169.0	62.3	2	2	2	2	4	1	1	2	1	8	0	6	1
2	1	2008	7	1	172.0	75.4	2	3	2	4	3	1	2	2	2	8	0	2	2
2	1	2008	6	1	160.5	60.2	2	2	1	2	3	1	4	2	1	8	55	4	3
2	2	2008	3	1	152.2	60.2	2	1	2	3	4	1	5	3	2	8	30	2	1
2	1	2007	11	1	154.0	38.4	3	3	3	3	4	2	1	1	1	7	30	2	4
2	2	2006	7	1	155.0	41.8	2	2	2	4	4	1	3	2	4	9	15	2	2
2	2	2009	5	1	152.0	41.3	2	2	2	2	3	1	2	2	1	8	5	3	1
2	1	2008	4	1	150.0	40.0	2	3	2	4	3	1	5	2	1	5	0	6	2
2	2	2008	9	1	150.0	43.8	2	2	2	2	4	2	4	2	2	7	0	5	3
2	1	2008	3	1	142.0	35.2	2	2	2	4	4	1	3	2	5	8	10	4	1
2	1	2008	12	1	138.0	30.4	1	1	1	4	4	1	3	3	2	8	30	2	2
2	2	2008	2	1	146.5	37.2	2	2	2	2	2	2	5	2	1	8	30	6	2
2	2	2008	11	1	150.0	50.8	2	2	2	3	2	1	2	2	1	6	30	2	1
2	2	2008	12	1	144.5	36.8	2	2	2	2	3	1	2	2	3	9	0	5	2
2	1	2009	1	1	142.5	36.7	3	3	2	4	4	1	1	2	2	9	30	2	2
2	2	2008	9	1	150.0	40.5	3	3	3	4	4	2	2	2	5	8	30	6	1
2	1	2008	8	1	144.5	58.9	2	2	2	2	4	1	1	2	1	8	10	3	1
2	2	2008	5	1	150.5	37.7	2	2	2	2	3	2	2	2	2	6	40	2	2
2	1	2008	8	1	153.0	40.4	2	2	2	2	4	1	3	2	4	6	15	5	1
2	2	2008	8	1	153.5	46.0	2	3	3	4	4	1	4	2	2	7	30	4	3
2	1	2008	10	1	160.0	51.3	1	2	1	3	3	1	4	2	2	7	0	1	1
2	2	2008	3	1	150.0	51.3	2	1	2	4	4	1	5	2	1	6	20	2	2
2	1	2008	8	1	149.0	68.3	2	3	2	3	4	1	4	3	4	9	20	5	2
2	1	2009	2	1	157.0	66.6	2	3	2	4	4	1	3	2	1	9	0	2	1
2	1	2007	11	1	165.5	44.6	2	2	2	3	3	1	4	2	4	7	10	3	1
2	1	2008	4	1	167.5	83.6	2	2	2	4	4	1	4	2	2	9	10	2	1
2	1	2009	3	1	146.5	48.4	1	1	1	4	4	2	4	4	2	10	10	1	1
2	2	2009	1	1	154.0	47.1	3	3	2	4	2	1	1	2	5	7	30	4	2
2	1	2009	6	1	148.6	30.5	2	2	1	4	3	1	3	2	3	9	30	2	2
2	2	2008	12	1	148.0	38.5	2	2	2	3	3	1	1	1	1	10	30	3	1
2	1	2008	3	1	153.5	51.1	2	2	1	2	4	1	5	2	4	10	55	5	4
2	1	2008	2	1	156.0	42.5	2	1	2	3	4	1	4	2	4	8	0	2	1
2	2	2008	3	1	149.2	52.3	3	3	3	3	3	1	3	2	4	9	10	3	3
2	2	2008	3	1	154.0	43.9	2	3	2	4	4	1	5	2	4	6	0	4	4
2	1	2007	5	1	155.0	42.3	2	2	2	2	4	1	5	3	2	9	30	2	2
2	1	2008	7	1	159.0	57.5	2	2	2	2	2	2	2	2	3	7	40	3	4
2	1	2008	9	1	144.5	39.3	1	2	1	2	3	1	5	2	2	8	0	2	1
2	1	2008	10	1	149.5	47.7	1	1	1	3	4	1	4	2	2	9	30	2	2
2	1	2008	7	2	156.7	65.1	1	2	2	4	4	2	4	2	3	6	55	2	2
2	1	2008	8	1	162.5	79.3	2	2	1	2	4	1	1	2	1	4	33	1	3
2	1	2009	10	1	164.0	47.8	1	1	1	3	4	1	1	2	4	6	0	6	6
2	1	2008	7	1	174.1	91.3	2	2	2	4	4	2	5	2	2	6	40	3	1
2	1	2008	10	1	176.0	69.7	1	2	2	4	4	1	5	2	4	7	20	3	2
2	2	2008	11	1	156.5	41.9	2	2	1	3	3	2	3	2	4	5	20	2	2
2	2	2008	2	1	156.0	43.3	3	3	3	3	3	1	2	2	1	9	40	3	2
2	2	2008	9	1	158.0	57.0	2	3	3	3	4	2	2	2	2	9	40	2	3
2	2	2007	12	1	148.0	37.4	2	2	2	3	3	1	1	2	5	7	10	2	2
2	2	2007	11	2	147.0	35.3	2	2	2	2	4	1	4	2	4	8	20	2	1
2	2	2008	9	1	145.0	35.9	1	1	1	2	2	2	2	2	1	5	30	2	2
2	1	2008	12	1	153.0	45.3	1	2	2	2	3	1	4	2	1	9	30	2	2
2	1	2008	6	1	153.0	54.8	2	2	2	2	3	1	1	2	1	7	30	4	1
2	1	2008	9	1	154.0	48.2	2	2	2	2	2	1	4	2	3	8	40	3	1
2	1	2008	9	1	161.5	56.6	2	2	2	2	4	1	5	2	2	7	20	3	2
2	1	2008	2	1	167.0	57.1	1	2	1	2	4	1	4	2	3	9	0	3	1
2	1	2007	12	2	171.0	61.3	1	2	2	4	4	2	4	2	2	6	30	1	2
2	2	2008	7	1	166.5	55.3	2	2	2	3	2	3	1	2	1	5	30	2	1
2	1	2008	1	1	178.0	84.0	2	2	2	4	4	1	4	2	2	6	43	2	1
2	2	2008	7	2	164.0	61.1	2	2	2	3	3	1	4	2	2	6	30	2	1
2	2	2007	10	1	155.0	43.5	2	2	2	2	4	1	4	2	2	12	6	3	2
2	2	2007	11	1	153.0	56.2	2	2	2	2	4	1	4	2	2	9	0	2	2
2	2	2008	10	1	154.0	55.8	2	2	2	2	4	1	4	2	3	7	30	4	1
2	2	2008	2	1	155.0	34.4	2	2	2	2	3	1	4	2	3	6	20	4	2
2	1	2008	6	1	144.0	34.5	2	2	2	4	4	1	2	2	4	9	30	4	1
2	1	2008	8	1	150.0	73.3	1	2	1	2	4	1	4	2	4	8	20	3	1
2	1	2008	2	2	158.5	70.3	2	2	2	3	4	1	4	2	2	7	30	4	2
2	1	2008	2	1	162.0	81.6	2	2	2	2	4	1	2	2	2	7	30	4	4
2	1	2008	2	1	164.5	46.0	3	2	2	2	3	2	4	2	4	6	1	1	1
2	2	2008	3	1	155.0	52.5	2	3	2	2	3	1	4	2	3	7	0	2	2
2	1	2008	6	1	174.0	68.7	3	1	2	3	3	1	3	2	4	7	30	1	1
2	1	2008	2	1	169.0	74.8	2	2	2	4	4	1	1	2	1	8	50	4	4
2	2	2009	2	1	155.0	57.9	2	2	2	2	3	1	1	2	1	7	0	3	2
2	2	2008	9	1	148.5	36.9	2	2	2	4	4	1	3	2	4	11	15	4	4
2	2	2008	12	1	152.0	36.9	1	2	1	2	2	1	2	2	2	9	30	3	1
2	2	2008	11	1	158.5	47.6	3	3	2	2	4	1	3	2	5	5	30	6	2
2	2	2008	10	1	153.0	49.3	2	2	1	3	3	1	2	2	2	8	10	2	2
2	2	2008	3	1	160.0	50.9	2	2	2	2	3	1	4	2	4	7	30	2	1
2	1	2007	7	1	165.5	54.9	1	3	3	4	4	1	5	2	2	7	30	6	6
2	1	2006	5	1	169.5	59.2	1	1	1	4	4	1	4	2	2	8	50	2	3
2	2	2008	10	1	157.0	44.7	2	3	1	4	3	1	4	2	4	9	20	2	1
2	1	2008	9	1	155.5	55.9	2	2	2	2	2	2	4	4	5	8	3	1	1
2	1	2008	9	1	155.0	45.4	2	2	2	2	3	1	2	2	2	7	1	2	4
2	1	2007	12	1	147.0	33.7	2	2	2	2	2	1	2	2	3	8	30	2	3
2	2	2008	7	1	148.0	34.7	2	2	2	1	4	3	5	2	3	7	0	6	1
2	2	2008	9	1	151.5	38.8	2	2	2	3	3	1	3	2	1	8	30	1	1
2	2	2008	7	1	151.0	55.0	2	2	2	2	4	1	4	2	2	8	10	3	2
2	2	2008	5	2	157.5	50.5	2	2	2	2	3	2	4	2	2	8	10	2	2
2	1	2007	10	1	170.0	70.2	1	2	2	4	2	1	5	2	5	9	10	2	1
2	1	2007	1	1	156.0	57.3	2	2	2	4	4	1	5	2	3	10	30	4	2
2	1	2007	9	2	158.5	38.5	1	2	2	2	3	1	3	2	2	7	20	3	1
2	1	2007	12	1	155.5	70.9	2	2	2	3	3	2	4	2	2	8	30	4	3
2	1	2007	6	1	168.4	48.2	3	2	2	2	4	2	2	2	3	9	20	6	5
2	1	2007	11	1	155.0	49.8	2	2	2	2	2	1	1	2	4	9	30	4	3
2	1	2007	2	1	161.1	44.5	2	2	2	3	4	1	5	2	3	6	30	3	3
2	1	2007	9	2	171.0	68.4	2	2	2	2	3	2	3	2	1	8	10	2	1
2	1	2006	4	1	184.0	63.6	1	2	2	3	3	1	3	2	3	9	10	1	1
2	1	2007	1	2	164.0	57.1	2	2	2	2	4	2	3	2	5	8	0	1	1
2	1	2008	3	1	150.0	37.2	2	1	2	2	1	1	1	2	4	7	30	6	2
2	1	2007	1	2	167.0	60.0	2	2	2	3	4	1	4	2	2	8	0	2	1
2	1	2008	1	1	172.0	60.4	1	2	1	3	4	1	5	2	1	8	30	1	1
2	1	2007	4	1	170.4	82.0	2	2	2	2	2	1	3	2	1	9	0	2	2
2	1	2007	4	1	167.0	49.2	3	2	2	3	1	1	5	2	2	8	10	4	2
2	1	2007	5	1	165.5	69.0	2	2	2	2	2	1	2	2	1	6	10	3	3
2	1	2007	4	1	168.0	51.8	2	2	2	2	3	1	5	2	2	6	0	5	1
2	1	2006	12	1	165.0	64.9	2	3	3	3	4	1	4	2	2	6	0	3	3
2	1	2007	10	1	163.0	49.4	2	2	2	2	3	1	5	2	2	6	0	2	3
2	1	2007	2	1	153.5	43.5	2	2	2	3	2	1	5	2	3	9	50	4	4
2	1	2007	4	1	159.0	53.3	2	1	1	3	1	1	5	1	1	6	59	1	1
2	1	2007	8	1	167.0	56.2	2	2	2	2	2	1	5	2	2	6	30	3	3
2	1	2007	12	1	159.0	77.2	2	2	2	3	3	1	2	2	2	9	15	2	3
2	1	2007	8	2	160.5	61.7	2	2	2	3	3	1	1	2	2	8	0	1	3
2	1	2006	9	1	160.0	73.7	1	2	2	2	3	1	2	2	2	8	0	2	1
2	1	2007	10	1	171.0	82.2	3	3	3	2	4	2	2	2	2	8	0	2	3
2	1	2006	9	1	175.5	59.7	2	2	2	2	2	1	2	2	2	8	30	3	3
2	2	2007	9	1	154.5	46.1	2	2	2	2	3	1	4	3	3	8	30	2	2
2	2	2007	4	1	163.5	71.4	2	2	1	2	4	1	4	2	2	9	0	3	1
2	2	2007	8	1	152.0	40.8	2	2	2	3	4	1	3	2	4	10	30	6	2
2	2	2007	11	1	159.4	64.3	2	2	2	3	4	1	2	2	1	9	0	5	3
2	2	2007	4	1	161.0	44.7	2	2	2	2	4	1	2	2	5	7	30	4	1
2	2	2007	1	1	161.5	61.6	2	3	2	2	3	1	2	2	5	8	15	6	1
2	2	2007	6	1	164.0	50.0	1	2	1	3	4	1	4	2	2	8	30	4	2
2	2	2007	12	1	155.5	60.9	2	2	2	2	2	1	4	2	2	8	30	3	3
2	2	2007	12	1	160.5	75.1	1	2	1	4	4	1	5	2	4	9	30	2	2
2	2	2007	12	1	156.0	45.4	2	2	1	4	2	1	2	2	2	8	20	3	2
2	2	2006	8	1	159.0	59.5	1	2	2	3	3	2	4	2	3	7	30	4	2
2	2	2007	10	1	159.0	63.2	2	2	2	3	3	1	2	2	1	8	20	2	2
2	2	2007	7	1	169.0	61.0	2	2	2	2	3	1	3	2	1	6	30	4	2
2	2	2007	2	1	151.4	48.8	2	2	2	3	4	1	3	2	2	7	30	3	2
2	2	2007	8	1	148.5	52.0	1	3	1	4	4	1	4	2	1	8	20	3	3
2	2	2006	12	1	154.0	49.4	2	2	1	3	3	1	4	2	1	8	15	4	1
2	2	2007	9	1	154.5	43.5	2	2	2	3	3	1	2	2	4	6	30	3	2
2	2	2007	5	1	153.0	46.2	2	3	2	4	4	1	2	2	5	7	10	1	1
2	2	2006	12	1	157.4	49.0	2	3	3	4	4	1	2	2	2	10	30	6	6
2	2	2006	12	1	160.0	46.1	2	2	2	3	3	1	4	2	2	7	30	3	3
2	2	2007	12	1	163.5	76.7	1	2	2	4	4	1	4	2	3	8	30	3	1
2	2	2007	4	1	149.0	39.5	2	2	2	2	3	1	5	2	1	6	0	3	1
2	2	2007	8	1	150.0	47.5	2	2	2	4	4	1	5	2	2	8	30	4	2
2	2	2007	12	1	155.0	44.3	2	1	2	4	4	1	5	2	2	8	10	4	2
2	2	2007	10	1	152.5	56.5	2	2	2	2	3	1	2	2	3	8	40	1	1
2	2	2007	4	2	154.0	58.4	2	2	2	2	3	1	2	2	4	8	30	3	3
2	2	2008	6	1	165.0	61.9	2	2	2	2	2	1	4	2	1	6	30	2	2
2	2	2006	6	1	156.7	39.7	1	2	1	3	3	1	4	1	2	6	30	3	1
2	1	2007	10	1	146.0	56.5	2	2	1	4	4	1	2	2	2	7	50	2	1
2	2	2007	8	1	160.7	51.3	2	2	2	2	2	1	4	3	4	6	30	4	2
2	1	2006	10	2	157.0	37.3	2	2	2	3	3	1	2	2	2	7	50	4	3
2	2	2006	10	1	146.0	54.5	2	2	2	3	4	1	4	2	3	8	30	4	1
2	2	2007	6	1	148.6	38.9	2	1	2	2	4	2	2	2	1	8	25	3	1
2	2	2006	11	1	156.0	48.6	1	2	2	2	3	2	4	2	2	7	10	2	1
2	2	2006	5	1	155.2	46.0	2	2	2	2	3	1	4	2	2	7	30	2	1
2	2	2007	11	1	154.0	47.0	2	2	2	2	4	1	4	2	2	7	10	1	1
2	2	2007	4	1	157.0	47.0	2	2	1	2	3	1	1	2	1	8	40	2	2
2	2	2007	9	1	157.0	47.0	2	2	1	4	3	1	1	2	5	8	40	1	4
2	2	2008	1	1	160.4	51.5	2	2	2	2	2	1	2	2	5	8	40	3	1
2	2	2006	1	1	162.0	48.4	2	2	2	4	4	1	5	2	2	7	30	3	4
2	1	2007	2	1	175.3	62.9	2	2	2	3	3	2	1	2	5	8	30	5	1
2	1	2007	8	1	157.0	45.2	2	2	2	4	4	2	4	2	2	8	30	3	3
2	1	2006	10	1	173.0	90.0	1	1	1	3	1	1	3	2	3	8	30	3	3
2	1	2005	7	1	171.0	101.2	2	2	2	2	3	1	2	2	4	8	30	3	3
2	1	2007	5	1	172.0	60.3	2	1	2	2	3	2	2	2	2	8	0	6	4
2	1	2007	1	1	164.5	64.3	2	2	2	4	1	1	3	2	3	7	25	3	3
2	1	2007	2	1	161.0	48.6	2	2	2	3	3	1	2	2	4	8	0	5	1
2	1	2007	6	1	166.0	72.9	2	2	1	2	4	1	4	2	3	7	1	6	5
2	1	2006	6	1	154.0	62.4	2	2	2	4	4	2	1	2	3	11	30	6	5
2	1	2007	9	2	166.5	73.8	2	2	2	4	4	1	3	2	3	11	30	3	2
2	1	2007	10	2	162.0	77.5	2	2	2	3	3	2	2	2	2	7	10	3	3
2	1	2007	11	1	162.4	52.0	2	2	2	3	3	1	1	2	2	9	30	4	1
2	2	2007	3	1	157.0	66.4	3	2	2	4	4	1	4	2	1	7	30	6	6
2	2	2007	9	1	159.0	42.2	2	2	2	3	4	1	2	2	3	7	30	3	2
2	2	2007	11	1	159.0	80.8	1	2	2	2	4	1	4	2	4	7	30	3	1
2	2	2007	2	1	161.4	56.2	2	2	2	3	4	1	4	2	2	7	10	3	3
2	1	2008	1	1	150.0	41.6	2	3	1	4	4	2	3	2	2	7	30	2	1
2	2	2007	11	1	147.3	38.9	2	2	2	3	3	1	4	2	4	7	30	2	2
2	1	2007	10	2	161.4	61.0	2	2	2	4	4	2	4	2	4	7	30	3	1
2	2	2007	11	1	154.5	38.0	2	2	1	2	3	1	4	2	3	8	30	3	3
2	2	2007	6	1	165.3	40.7	2	3	2	3	3	1	4	2	2	8	30	1	2
2	1	2007	2	1	156.5	65.6	2	2	2	2	2	2	3	2	3	8	25	4	4
2	1	2007	8	1	152.7	42.6	2	2	2	2	2	1	4	2	2	6	30	4	4
2	2	2007	8	2	152.2	61.8	2	2	2	3	4	2	2	2	2	8	30	2	1
2	1	2008	7	1	148.0	39.9	1	2	2	3	4	1	4	2	2	8	30	3	3
2	2	2006	12	2	167.7	49.2	2	3	2	3	4	1	3	1	2	10	15	3	2
2	2	2007	6	1	158.0	52.7	2	2	2	3	3	1	1	1	3	9	10	5	5
2	2	2007	7	1	162.0	51.6	2	2	2	3	4	1	2	2	4	8	30	2	1
2	1	2007	8	1	161.5	66.8	2	2	2	3	3	1	2	2	1	7	30	6	4
2	2	2007	12	1	157.5	45.1	2	2	2	3	3	1	3	3	2	9	20	2	3
2	2	2007	11	1	160.0	57.2	2	2	2	4	2	2	3	2	2	7	30	4	4
2	1	2007	8	1	148.0	38.6	2	2	2	4	4	2	1	2	1	8	30	6	6
2	1	2007	12	1	160.5	61.3	2	2	2	3	3	1	2	2	3	7	15	4	1
2	1	2007	6	1	151.5	39.7	2	2	2	4	4	1	2	2	2	5	30	3	3
2	2	2006	10	2	159.0	52.3	3	2	2	3	4	2	4	2	5	7	15	6	6
2	2	2007	6	2	158.5	41.0	2	2	2	1	1	1	2	2	5	6	30	2	1
2	1	2006	11	1	180.0	81.1	2	2	2	3	3	2	5	2	2	7	30	3	2
2	1	2007	12	1	162.6	42.3	2	2	2	2	3	1	3	2	3	7	30	2	2
2	1	2007	4	1	167.0	62.8	2	2	2	1	2	2	2	2	1	10	5	2	3
2	2	2006	5	1	158.3	55.0	2	2	2	3	3	1	3	2	2	7	10	4	3
2	2	2006	12	1	163.0	68.3	2	2	2	3	4	1	3	2	2	7	0	1	2
2	2	2006	10	1	154.5	50.6	2	2	2	3	4	1	4	2	2	6	30	2	1
2	2	2005	11	1	161.0	76.0	2	1	2	3	4	1	2	2	5	6	30	4	2
2	2	2006	5	1	161.0	46.3	2	2	2	2	4	1	1	2	4	7	0	2	1
2	2	2006	10	1	154.2	49.2	2	2	2	3	3	2	2	2	3	5	20	4	4
2	2	2006	8	1	163.5	59.1	2	2	2	3	3	1	4	2	4	7	30	1	1
2	2	2006	5	1	157.0	46.5	2	2	2	4	3	1	4	2	1	7	30	2	6
2	2	2004	3	1	161.0	72.8	1	2	2	2	4	1	4	2	1	7	30	2	1
2	2	2006	3	1	157.0	45.5	2	2	2	2	4	1	4	2	2	6	30	2	1
2	2	2006	4	1	165.5	64.9	2	2	2	2	2	2	2	2	2	5	30	4	3
2	2	2006	5	2	155.7	47.9	2	2	2	3	3	2	5	2	4	6	30	3	2
2	2	2005	9	1	155.5	50.6	3	2	2	2	4	2	3	2	2	6	0	4	2
2	2	2005	8	1	165.0	55.5	2	1	1	4	4	2	2	2	4	7	1	2	2
2	2	2006	12	1	155.0	41.2	2	3	2	3	4	1	4	2	5	4	30	3	6
2	2	2006	6	1	157.5	51.6	2	2	2	2	2	1	4	2	2	5	0	2	3
2	2	2006	2	1	160.5	74.1	2	2	2	4	4	1	4	2	2	4	0	1	1
2	2	2006	10	1	169.0	91.8	3	3	3	3	4	1	4	2	2	5	10	6	2
2	2	2006	5	1	163.5	49.3	2	2	2	3	4	1	4	2	2	8	20	2	3
2	2	2006	6	1	161.5	46.0	2	3	3	3	2	2	2	1	3	5	30	5	3
2	2	2005	12	2	164.3	53.5	2	2	2	3	3	2	1	2	2	7	30	2	2
2	2	2006	7	1	155.5	51.2	2	2	2	3	2	1	1	1	4	5	30	3	3
2	2	2006	9	1	158.5	49.3	2	2	2	4	4	1	5	2	3	6	0	2	3
2	2	2006	8	1	159.5	46.2	2	2	2	2	3	1	3	2	2	7	0	4	4
2	2	2006	3	1	167.6	48.9	2	2	2	3	4	1	3	2	2	8	0	3	1
2	2	2006	1	1	175.5	73.8	2	2	2	2	3	1	4	2	2	6	15	2	2
2	2	2006	3	1	155.2	48.0	2	3	2	4	4	1	4	2	3	7	10	4	3
2	2	2004	3	1	160.4	60.4	2	2	2	2	4	2	3	2	2	7	0	6	6
2	1	2006	8	1	175.8	57.5	3	2	2	2	2	2	4	2	4	7	0	6	2
2	1	2006	8	1	164.4	50.0	2	2	2	4	4	1	5	2	3	8	0	3	4
2	1	2006	11	1	162.0	51.0	2	2	2	1	2	1	5	2	1	8	0	2	2
2	1	2006	9	1	163.3	49.1	1	1	1	1	2	1	2	2	2	9	30	3	2
2	1	2006	9	1	176.0	65.8	2	2	3	3	4	1	5	2	2	6	30	3	2
2	1	2005	12	1	172.0	59.1	2	2	2	3	4	2	2	2	3	8	30	2	2
2	1	2006	8	1	170.4	81.9	2	2	2	2	3	1	4	2	2	7	10	3	2
2	1	2007	1	1	158.5	49.8	2	2	3	3	3	1	4	2	3	7	20	2	2
2	1	2006	11	1	137.0	81.0	2	2	2	4	4	1	5	2	4	8	30	4	1
2	1	2006	12	1	166.6	56.9	2	2	2	3	4	1	5	2	3	7	20	3	4
2	1	2005	4	2	158.2	55.1	2	2	2	3	3	1	3	2	4	12	12	4	3
2	1	2005	2	1	169.5	70.8	1	1	2	3	4	1	3	2	2	6	40	3	1
2	1	2006	1	1	167.5	48.1	2	2	2	2	4	1	4	2	3	8	30	2	3
2	1	2006	1	1	173.4	56.4	2	3	2	2	4	1	4	2	2	10	30	6	6
2	1	2006	9	2	160.0	47.3	3	3	3	4	3	3	5	2	2	8	30	1	6
2	1	2006	2	1	168.4	51.2	3	3	3	4	4	1	1	2	3	8	0	6	5
2	1	2006	5	1	160.1	52.3	2	2	2	2	3	1	4	2	2	6	20	2	2
2	1	2007	10	2	175.0	53.7	2	3	2	4	2	2	3	2	1	8	0	2	2
2	1	2006	9	1	160.0	49.5	1	1	1	4	4	1	4	2	5	8	0	6	1
2	1	2005	2	1	171.0	106.3	2	2	2	2	4	1	3	2	2	6	30	2	2
2	1	2006	8	2	171.0	66.5	2	2	2	2	3	2	5	3	3	7	30	1	1
2	1	2006	12	2	166.7	75.3	2	3	2	4	4	1	1	2	1	6	20	4	1
2	1	2006	5	1	180.4	82.4	1	2	2	4	4	1	2	2	1	8	0	3	2
2	1	2006	2	1	162.0	62.4	2	2	2	3	3	2	3	2	2	8	0	3	3
2	1	2005	10	1	159.0	62.0	2	3	2	3	4	1	2	2	3	9	30	4	3
2	1	2006	10	1	168.0	56.0	3	3	3	2	2	2	4	2	1	6	20	4	1
2	1	2006	4	1	168.5	86.2	1	2	2	2	4	1	4	2	2	7	14	1	1
2	1	2006	2	1	171.0	65.6	2	3	2	2	3	1	4	2	2	8	50	6	6
2	2	2006	7	1	155.4	50.2	2	2	2	2	3	1	4	2	3	7	0	2	2
2	1	2006	9	1	153.5	41.3	3	3	3	4	4	1	2	2	2	6	30	3	3
2	2	2006	2	1	164.0	56.0	2	2	2	3	4	1	4	2	2	7	0	2	4
2	2	2006	10	1	158.0	48.5	1	2	2	3	3	1	5	2	2	7	30	3	3
2	1	2006	1	1	167.0	67.5	2	2	1	4	4	1	2	2	2	6	30	3	1
2	2	2006	2	1	156.2	64.7	2	2	2	4	4	1	4	2	4	6	30	2	1
2	2	2006	4	1	172.0	69.6	2	3	2	3	3	2	2	2	3	7	20	5	2
2	1	2006	2	1	168.5	56.6	2	2	2	2	4	1	3	2	2	8	30	2	2
2	1	2005	8	1	162.2	59.4	2	2	2	2	3	1	2	2	2	8	30	6	3
2	2	2006	2	1	164.3	71.4	2	3	2	3	4	2	4	2	1	8	30	3	1
2	2	2006	9	1	159.0	67.9	1	1	1	2	4	1	4	2	1	8	30	3	1
2	1	2005	9	1	173.0	61.6	3	2	1	2	1	1	5	2	3	8	30	1	1
2	1	2006	5	1	176.0	62.0	2	2	2	2	3	1	4	2	1	9	20	5	5
2	2	2006	11	2	157.4	48.4	2	2	2	3	3	1	5	2	2	7	30	6	3
2	2	2006	11	1	154.0	46.2	2	3	2	2	4	1	4	2	3	7	50	3	2
2	2	2005	12	1	163.4	54.1	1	2	2	2	4	1	4	2	2	9	40	1	4
2	1	2006	2	2	162.5	47.2	1	2	2	4	3	2	4	2	2	6	30	2	2
2	2	2006	7	1	162.0	54.1	2	2	2	2	3	1	4	2	4	7	30	2	3
2	2	2006	2	1	164.5	52.0	2	2	2	4	3	1	4	2	2	7	30	2	2
2	1	2006	9	2	164.7	72.2	2	3	2	4	4	1	5	2	4	12	50	4	3
2	1	2005	12	1	171.3	56.2	1	1	1	3	4	1	5	2	2	6	0	3	3
2	1	2005	7	1	171.0	65.8	2	2	2	3	4	2	4	2	2	8	50	3	2
2	2	2007	3	1	154.0	50.8	2	2	2	2	4	1	4	2	2	9	0	4	1
2	2	2006	11	1	166.0	60.1	1	2	2	2	4	1	4	2	2	6	0	3	2
2	1	2004	8	1	167.5	60.1	2	2	2	2	3	2	2	2	4	6	20	4	4
2	2	2005	1	1	162.5	46.9	1	2	1	4	4	1	1	2	5	6	25	1	1
2	1	2006	10	1	157.1	53.9	1	1	2	3	3	1	4	2	3	6	30	3	3
2	2	2006	8	1	154.0	38.7	1	1	1	3	4	1	4	2	3	7	30	3	1
2	1	2006	2	1	163.0	53.0	2	2	2	2	2	1	5	2	2	6	0	2	2
2	2	2007	1	1	169.0	59.7	2	2	2	3	4	1	4	2	2	7	30	2	1
2	2	2006	3	1	156.0	48.4	2	2	2	3	4	1	4	2	4	7	15	2	2
2	2	2006	11	2	162.2	66.3	2	2	2	2	2	1	2	2	1	6	20	2	2
2	1	2006	9	1	167.5	54.0	2	2	2	3	3	1	4	2	2	8	0	3	3
2	2	2006	6	1	158.4	45.6	2	2	2	4	3	2	3	2	4	6	10	6	6
2	2	2006	11	1	154.2	57.3	2	2	2	2	4	1	4	2	4	7	30	4	2
2	1	2006	4	1	173.0	54.5	2	1	1	2	4	1	4	2	2	6	20	3	1
2	1	2005	10	1	169.2	57.9	2	3	2	2	3	1	4	2	2	7	30	4	3
2	2	2006	11	1	159.5	55.6	2	2	2	2	3	2	2	2	2	7	40	3	2
2	2	2006	10	1	153.0	42.6	2	3	2	3	3	1	3	2	4	8	0	1	1
2	1	2006	1	1	168.4	77.3	2	3	2	4	4	1	3	2	2	7	30	6	1
2	1	2006	10	1	167.6	50.8	2	2	2	2	4	1	4	2	2	7	0	2	1
2	1	2006	7	1	156.0	42.6	2	3	2	2	4	2	5	2	4	8	30	3	2
2	2	2006	8	1	158.0	54.4	2	3	3	3	4	1	5	2	1	5	30	6	5
2	2	2005	12	1	156.0	42.5	2	2	2	2	3	1	2	2	1	7	50	4	2
2	1	2006	8	1	172.5	51.5	3	3	3	4	4	1	4	2	2	8	10	3	1
2	1	2004	9	1	174.0	69.5	1	2	2	2	4	2	1	2	5	8	10	4	3
2	1	2005	10	1	165.0	53.1	3	3	3	4	4	1	4	2	3	8	0	1	2
2	2	2005	3	1	167.3	63.0	1	2	2	2	2	1	4	2	2	8	0	2	2
3	2	2005	8	1	168.7	59.5	1	1	1	2	2	1	2	2	1	8	30	2	2
3	2	2005	10	1	170.8	53.4	2	2	2	2	2	1	1	2	2	7	10	3	1
3	2	2005	5	1	165.0	52.9	2	3	3	2	2	2	3	2	2	9	0	6	1
3	2	2005	11	1	156.3	71.2	2	1	1	1	3	1	3	2	2	6	0	5	5
3	2	2005	5	1	152.7	44.5	2	2	2	3	3	2	2	2	4	6	20	4	2
3	2	2005	8	1	162.0	52.5	2	2	2	3	3	1	4	2	3	7	30	2	2
3	2	2005	7	1	164.1	59.1	3	2	2	2	2	2	4	2	3	6	0	2	2
3	2	2005	8	1	162.4	76.6	2	2	2	2	3	1	2	2	1	7	45	4	1
3	2	2005	7	2	163.4	77.4	2	1	2	3	3	2	1	1	1	7	10	2	1
3	2	2005	3	1	156.0	49.4	3	2	2	3	2	2	1	2	1	7	10	4	1
3	2	2004	12	1	153.5	50.5	2	2	2	3	3	2	2	2	1	8	15	3	2
3	2	2006	1	1	160.8	49.9	2	1	1	3	2	1	2	2	2	7	30	4	2
3	2	2005	3	1	167.7	60.1	2	2	2	3	3	1	2	2	3	6	0	2	2
3	2	2005	8	1	160.0	56.5	2	2	2	3	3	1	3	2	5	7	7	2	2
3	2	2005	11	1	158.6	47.5	2	2	1	3	4	2	3	2	1	8	30	3	2
3	2	2005	4	1	168.4	69.1	2	3	2	2	3	1	2	3	2	6	30	3	1
3	2	2005	4	1	156.8	42.1	2	2	2	3	3	1	5	2	2	7	0	2	2
3	2	2005	11	1	153.4	55.5	2	2	2	2	4	1	2	2	2	7	30	4	1
3	2	2005	10	1	163.2	72.4	2	2	2	4	4	1	2	2	3	7	30	3	2
3	2	2005	9	1	164.7	64.8	2	2	2	4	4	2	2	2	1	6	0	1	1
3	2	2005	2	1	157.8	56.2	2	2	2	3	4	1	2	2	2	7	5	3	4
3	2	2005	10	1	173.5	57.9	2	2	2	3	3	1	3	2	2	7	5	3	3
3	2	2005	2	1	162.4	51.4	2	2	2	2	3	2	2	2	1	6	30	2	2
3	2	2005	10	1	156.0	53.1	1	2	1	2	3	2	1	2	5	7	10	4	2
3	2	2005	1	1	150.8	44.8	2	3	2	3	4	2	2	2	1	6	30	3	2
3	2	2005	1	1	156.0	76.0	2	2	2	2	2	2	2	2	3	6	30	2	1
3	2	2005	12	1	154.6	39.5	2	2	2	2	3	1	2	2	1	8	35	4	1
3	2	2005	7	1	161.0	46.5	2	2	2	3	2	1	1	2	2	7	30	2	2
3	2	2004	2	1	159.1	64.6	1	1	1	3	3	1	3	2	3	8	30	2	2
3	2	2005	7	1	151.4	47.7	2	3	2	2	3	1	1	3	5	6	30	4	2
3	2	2005	8	1	147.3	43.2	1	2	2	4	3	1	3	2	4	6	30	3	3
3	2	2005	3	1	164.6	48.4	2	2	2	3	3	1	2	2	2	6	0	1	1
3	2	2005	11	1	161.0	50.6	2	2	2	4	4	1	4	2	4	7	0	6	6
3	2	2005	8	1	164.2	53.5	2	2	2	2	2	2	5	2	2	6	5	4	3
3	2	2006	1	1	150.0	49.3	3	3	2	3	4	2	1	2	2	8	30	3	2
3	2	2004	9	1	161.7	56.3	2	2	2	3	2	1	3	2	3	8	0	3	3
3	2	2005	6	1	157.5	63.9	3	3	2	3	3	1	3	2	2	7	30	6	2
3	1	2004	9	1	166.2	55.8	1	2	1	3	4	1	3	2	2	7	11	1	1
3	2	2005	10	1	158.7	52.1	2	2	2	3	3	1	2	2	4	6	1	6	3
3	2	2005	5	1	158.7	57.1	1	2	2	3	3	1	3	2	2	7	59	6	6
3	2	2004	8	1	158.6	44.3	2	2	2	3	2	2	3	2	2	7	1	4	3
3	2	2005	5	1	155.1	58.4	2	2	2	2	2	2	2	2	2	7	1	1	1
3	2	2005	6	1	167.2	62.1	1	2	1	4	3	1	4	2	4	7	25	3	1
3	2	2005	3	1	169.2	57.3	2	2	2	3	3	1	2	2	4	6	30	4	4
3	2	2004	12	1	156.7	62.5	1	2	2	2	3	2	1	2	5	5	59	4	2
3	1	2005	7	1	170.0	51.0	2	3	2	4	3	1	2	2	2	7	4	3	2
3	1	2005	7	1	176.8	63.2	2	3	2	2	3	1	2	2	2	6	30	3	2
3	1	2005	2	1	170.8	51.0	2	2	2	4	4	1	5	2	4	7	0	1	3
3	1	2005	11	1	172.0	68.9	1	2	2	1	3	2	5	2	3	9	0	3	3
3	1	2004	12	1	163.8	59.1	2	2	2	2	2	2	4	2	3	7	30	2	6
3	1	2005	12	1	166.0	68.9	3	2	3	3	3	2	2	2	2	7	30	3	2
3	2	2006	3	1	158.0	48.6	3	3	3	3	4	2	3	2	4	7	1	3	4
3	2	2002	6	1	158.7	61.3	2	2	2	3	3	1	3	2	3	8	30	3	4
3	2	2005	3	1	161.0	46.6	2	2	2	2	2	2	3	2	1	6	30	1	1
3	2	2004	11	1	157.0	51.9	2	2	2	4	3	1	3	2	1	6	28	1	1
3	2	2006	3	1	160.2	47.7	2	3	2	3	3	2	2	2	3	7	0	5	3
3	2	2005	8	1	153.7	81.8	2	2	2	2	3	1	3	2	3	7	30	1	1
3	2	2005	7	1	170.5	77.0	2	2	2	2	2	1	4	2	1	6	30	1	4
3	2	2005	4	1	155.5	48.8	2	2	2	3	4	2	2	2	4	8	1	4	2
3	2	2005	2	1	153.6	54.1	2	2	2	2	2	1	3	2	2	7	0	2	3
3	2	2005	11	1	158.8	57.8	2	2	2	2	2	1	1	2	5	9	10	6	6
3	2	2004	10	1	158.1	67.2	2	2	2	3	4	1	2	2	4	7	0	3	2
3	2	2005	3	1	163.2	53.9	1	1	1	1	4	1	3	2	3	5	30	5	5
3	2	2005	9	1	162.3	58.5	2	3	2	3	2	2	4	2	2	8	0	1	3
3	2	2005	11	1	156.0	59.6	2	3	2	2	2	2	3	2	2	8	20	3	2
3	2	2004	2	1	151.5	64.7	2	2	2	2	2	1	3	2	1	8	10	3	2
3	2	2005	8	1	162.1	70.8	1	1	1	4	4	1	1	2	4	6	0	1	3
3	2	2005	7	1	164.6	50.7	2	2	2	3	3	1	3	2	3	7	30	3	1
3	2	2005	10	1	156.8	43.9	2	3	2	3	4	2	5	2	3	7	30	6	1
3	2	2004	10	1	167.2	49.5	2	2	2	4	3	2	4	2	2	8	0	3	2
3	2	2005	10	1	162.6	59.4	2	2	2	3	3	2	5	2	4	7	20	3	6
3	1	2004	10	1	168.8	62.2	2	2	2	2	2	1	5	2	2	7	0	3	3
3	1	2005	4	1	164.4	78.4	1	1	1	3	4	2	2	2	3	8	15	1	1
3	1	2005	3	1	160.1	84.3	2	2	2	3	3	1	3	2	4	9	0	6	4
3	2	2006	1	1	158.7	58.6	2	2	2	2	2	2	1	2	3	7	30	5	1
3	2	2005	11	1	162.2	65.0	3	2	2	3	2	2	1	2	2	7	10	1	5
3	2	2005	4	2	162.7	55.8	2	1	2	2	3	1	1	2	2	6	30	6	1
3	2	2005	1	1	163.1	61.7	2	2	2	3	2	2	2	2	2	8	0	3	2
3	2	2005	10	1	158.7	47.3	2	2	2	3	3	1	3	2	1	5	0	3	3
3	2	2004	12	1	153.0	53.9	1	2	2	3	3	1	3	2	3	7	30	2	2
3	2	2005	2	1	166.6	58.7	3	3	2	3	4	1	2	2	3	6	30	3	2
3	2	2006	1	1	149.5	65.4	2	2	2	2	4	2	2	2	1	7	0	5	2
3	2	2005	2	1	154.6	49.2	2	2	2	3	3	1	2	2	1	8	0	4	3
3	2	2005	10	1	155.5	55.8	2	2	2	2	3	1	1	2	1	8	30	6	2
3	2	2005	6	1	164.2	62.2	2	2	2	3	4	1	3	2	2	8	0	3	2
3	1	2004	10	1	160.6	62.8	1	1	3	2	2	1	5	2	2	7	0	1	2
3	1	2005	6	1	163.0	49.5	2	2	2	3	3	1	2	2	2	8	30	3	2
3	2	2004	2	1	162.2	57.0	2	2	2	4	3	1	1	2	4	9	30	1	1
3	2	2005	3	1	154.5	66.5	2	2	2	3	3	1	4	2	2	8	0	3	2
3	2	2005	10	1	162.3	68.5	2	3	2	3	3	1	2	2	2	6	30	3	2
3	2	2005	7	1	168.8	73.4	2	2	3	2	2	2	2	2	2	8	30	4	2
3	2	2005	10	1	161.9	58.1	2	2	2	2	2	2	3	2	2	6	40	6	6
3	2	2004	10	1	159.5	57.3	2	3	2	3	4	2	4	2	3	8	30	5	6
3	1	2004	9	1	175.1	63.6	2	1	1	2	3	1	4	2	2	7	20	3	3
3	2	2005	11	1	154.5	59.1	2	2	2	3	3	1	5	2	2	7	30	1	1
3	2	2004	8	1	156.5	59.2	2	3	2	2	3	1	3	2	2	7	30	3	3
3	2	2006	3	1	162.0	68.5	2	2	2	3	3	1	2	2	2	7	0	2	2
3	1	2003	1	1	163.0	49.3	2	2	2	2	3	1	5	3	3	8	30	2	6
3	1	2003	2	1	183.0	74.2	2	2	2	2	4	1	5	3	3	8	30	5	2
3	1	2004	10	1	169.0	101.0	2	2	2	2	2	1	4	3	3	8	10	3	2
3	1	2004	7	1	169.0	54.2	2	3	2	3	4	1	3	2	2	8	30	2	2
3	1	2003	12	1	172.5	87.2	2	2	2	2	3	1	3	3	2	7	10	2	2
3	1	2004	1	1	170.5	93.6	2	2	2	2	3	2	1	3	1	6	0	3	2
3	1	2004	2	1	167.0	73.0	2	2	2	3	4	1	3	3	4	10	30	3	3
3	1	2004	9	1	169.0	59.9	2	2	2	3	3	2	5	3	3	8	0	4	2
3	1	2003	9	1	163.5	50.0	2	2	2	2	4	2	4	3	2	6	30	2	1
3	1	2004	5	1	178.5	67.2	3	3	2	2	2	1	1	3	2	6	0	4	6
3	1	2003	12	1	178.5	75.6	2	2	2	2	3	1	5	3	2	7	30	2	4
3	1	2003	4	1	169.5	66.5	2	2	2	2	4	1	5	3	4	7	30	4	2
3	1	2003	9	1	168.5	96.3	2	2	2	2	4	2	5	3	2	6	50	4	1
3	1	2003	3	1	171.0	56.7	2	2	2	2	3	1	3	3	2	6	30	5	2
3	1	2004	7	1	183.0	67.5	2	2	2	2	3	1	4	3	2	7	1	3	2
3	1	2004	6	1	175.5	58.9	2	2	2	2	3	1	4	3	3	9	30	3	2
3	1	2004	7	1	173.5	58.7	2	2	2	2	2	1	5	3	2	6	1	2	2
3	1	2004	10	1	177.0	56.0	1	2	1	2	2	2	1	3	5	7	0	1	6
3	1	2003	11	1	168.6	77.0	2	2	2	2	3	1	2	3	3	6	30	4	1
3	2	2003	11	1	160.1	69.2	2	3	2	2	4	2	3	3	2	8	0	5	1
3	1	2004	10	2	178.6	65.0	2	3	3	3	3	1	2	2	4	8	50	3	4
3	2	2003	12	2	160.2	45.5	2	2	2	2	4	2	1	3	4	6	0	1	2
3	2	2004	8	1	145.6	47.9	2	2	2	3	2	1	2	3	3	9	0	1	1
3	2	2004	3	1	167.0	78.8	2	3	2	4	3	1	1	3	4	7	30	4	2
3	2	2003	8	1	165.0	71.7	2	2	2	2	3	1	1	3	2	6	30	1	1
3	2	2003	2	1	164.5	60.2	2	2	1	4	4	1	2	3	3	6	0	3	3
3	2	2004	12	1	166.2	58.0	2	2	2	3	2	1	1	3	2	7	7	1	1
3	2	2005	2	1	166.5	70.9	2	2	2	3	4	2	3	3	2	10	30	2	3
3	2	2005	9	1	160.0	47.2	2	2	2	2	4	1	1	2	3	10	30	4	4
3	2	2004	7	2	158.5	70.4	2	2	2	3	4	1	1	3	2	7	30	1	1
3	2	2004	2	2	157.2	65.9	2	2	2	3	3	2	3	2	1	7	30	2	2
3	2	2004	12	1	149.0	45.9	2	2	2	3	3	2	2	3	1	8	30	2	3
3	2	2004	7	1	152.0	56.7	1	3	1	3	4	1	4	3	4	8	0	3	1
3	2	2004	9	1	164.6	62.2	2	2	2	2	3	2	1	3	1	7	30	1	1
3	2	2004	2	1	154.1	46.3	2	2	2	3	3	1	2	3	1	7	30	3	1
3	1	2004	7	2	167.5	61.2	1	1	1	4	4	1	5	2	4	6	1	1	1
3	1	2004	2	2	171.0	67.3	2	2	2	3	2	1	4	2	2	5	30	2	2
3	1	2004	10	2	180.0	68.2	2	2	2	3	3	1	2	1	1	5	0	4	2
3	1	2005	5	2	178.5	86.1	2	2	2	4	4	1	4	2	2	6	30	2	2
3	2	2005	1	2	156.0	53.7	2	2	2	2	2	2	1	2	1	6	30	1	1
3	1	2004	9	1	169.0	52.3	2	2	2	2	2	1	2	3	2	9	2	5	2
3	2	2004	8	1	163.7	68.1	2	2	2	2	2	2	1	2	2	7	30	6	4
3	1	2004	11	1	162.5	58.6	2	2	2	2	3	1	3	2	3	7	30	3	3
3	2	2003	10	1	161.0	64.5	2	1	2	3	4	2	1	2	4	7	0	3	3
3	1	2003	11	1	163.8	77.7	2	2	1	4	4	1	5	2	2	8	0	1	1
3	2	2004	11	1	163.0	51.1	2	2	2	3	3	1	1	1	1	7	20	3	2
3	1	2003	9	1	177.0	61.1	2	2	2	2	2	2	1	2	1	7	0	1	1
3	1	2004	1	1	171.0	67.3	2	3	2	3	3	2	5	2	3	6	30	3	2
3	1	2005	6	1	171.0	53.9	2	2	2	2	2	2	4	2	2	12	0	1	2
3	2	2005	3	1	158.8	57.2	2	2	2	4	2	2	2	2	5	10	40	3	1
3	2	2004	5	1	162.8	51.5	2	3	3	2	2	2	1	2	5	6	0	2	1
3	1	2003	10	1	176.0	55.9	2	2	2	2	4	1	2	2	2	7	0	3	2
3	1	2004	5	1	178.2	70.8	2	2	2	2	3	1	5	2	4	8	30	3	4
3	2	2005	7	1	160.0	66.4	2	2	2	2	3	1	2	2	2	6	10	2	2
3	1	2003	6	1	172.5	108.9	2	2	2	2	3	2	2	3	2	6	0	3	4
3	2	2005	1	1	161.2	54.5	2	2	2	4	4	1	2	2	2	7	1	2	2
3	1	2003	7	1	165.0	65.1	2	2	2	2	3	1	2	2	3	7	30	4	3
3	1	2004	11	1	180.5	71.6	2	2	2	3	2	1	3	2	3	9	40	1	3
3	1	2004	4	1	181.8	89.4	2	2	2	2	2	1	5	2	4	7	0	1	1
3	2	2004	10	1	168.5	51.1	2	3	2	2	4	1	3	2	4	10	24	1	1
3	2	2003	5	1	165.5	65.7	2	2	2	3	3	1	3	2	4	7	1	1	1
3	1	2004	6	1	183.0	68.8	2	2	2	3	3	2	3	2	2	6	30	3	1
3	1	2004	8	1	180.5	63.6	2	2	2	2	2	1	3	2	4	7	0	1	1
3	2	2004	10	1	154.8	44.9	2	2	2	3	3	1	1	2	4	8	2	1	1
3	2	2004	9	1	164.0	58.4	2	2	2	3	3	1	1	2	1	9	30	1	1
3	2	2003	7	1	160.0	65.0	2	2	2	3	3	2	2	2	2	8	0	3	2
3	2	2004	9	1	162.0	55.5	2	2	2	2	3	1	2	2	1	8	0	1	1
3	1	2004	3	1	167.2	99.3	1	2	1	2	3	2	2	2	2	7	30	3	2
3	2	2004	6	1	156.7	85.5	3	2	2	2	2	2	1	2	3	9	30	3	3
3	2	2004	6	1	152.2	47.2	1	2	2	2	3	2	1	1	4	6	1	1	1
3	2	2004	10	1	156.2	49.6	2	3	2	2	3	1	1	2	3	8	0	3	2
3	1	2003	8	1	174.0	72.6	3	1	2	2	4	2	4	2	2	8	1	5	5
3	1	2004	9	1	172.3	65.4	2	2	2	2	3	1	3	2	3	7	0	4	4
3	1	2004	4	1	174.0	59.6	2	2	2	2	3	3	3	3	2	7	0	2	2
3	1	2004	8	1	173.0	74.5	1	2	2	2	2	1	3	2	2	7	30	1	1
3	1	2004	5	1	162.0	50.4	2	2	2	4	3	1	2	2	4	8	0	1	2
3	1	2004	4	1	164.9	48.9	2	2	2	3	3	1	1	2	5	8	1	6	3
3	1	2004	6	2	167.2	85.2	2	2	2	3	4	1	1	2	1	7	40	1	1
3	1	2004	10	1	169.2	55.5	2	3	2	2	4	1	3	3	5	6	0	1	3
3	1	2004	8	2	171.0	67.3	2	2	2	4	4	1	5	2	4	8	0	2	2
3	1	2003	3	1	177.5	78.7	2	2	2	2	2	1	4	2	4	9	0	1	1
3	2	2003	10	2	163.5	63.0	2	1	2	4	4	1	5	2	2	6	1	1	2
3	1	2002	12	1	173.0	63.0	2	2	2	3	3	1	4	1	4	7	30	3	6
3	2	2002	9	2	177.0	83.8	2	2	2	4	4	1	2	1	1	8	30	6	1
3	2	2006	8	1	164.0	55.6	2	2	2	3	3	1	3	1	2	6	30	2	2
3	2	2003	5	2	155.0	54.7	2	3	2	3	3	1	1	1	1	6	30	2	2
3	2	2004	3	1	161.0	57.2	2	2	2	3	2	3	1	1	3	6	1	4	4
3	1	2002	8	1	173.0	56.1	2	2	2	2	3	1	2	1	5	7	1	1	1
3	1	2003	6	1	165.0	65.0	2	2	1	2	2	2	1	1	4	7	0	1	6
3	1	2003	11	1	179.0	94.4	2	1	2	2	2	2	2	2	4	5	30	4	3
3	2	2002	10	1	150.7	51.5	2	2	3	4	4	2	2	2	1	7	30	3	3
3	1	2003	2	1	176.0	62.5	2	2	2	3	3	1	5	1	4	10	59	1	1
3	2	2003	3	1	160.0	67.7	2	2	2	4	2	2	3	1	2	6	30	2	2
3	1	2002	6	1	166.5	63.9	2	2	2	2	1	3	1	1	2	6	0	5	1
3	2	2002	11	1	157.6	57.5	1	2	2	2	2	1	3	2	2	8	30	2	1
3	1	2003	7	1	172.6	95.4	2	2	2	2	2	1	2	1	4	7	0	2	4
3	2	2003	12	1	160.0	45.0	2	2	2	3	3	1	1	1	1	6	30	6	4
3	1	2002	11	1	159.0	77.5	2	2	1	2	3	1	2	1	2	7	30	3	1
3	2	2003	3	1	167.5	67.1	2	2	2	3	3	1	3	1	5	6	3	3	3
3	2	2002	6	2	169.4	67.5	2	2	2	3	3	1	5	1	2	6	0	2	1
3	2	2003	1	1	174.4	89.2	2	2	2	3	3	2	2	1	5	10	59	1	1
3	2	2003	7	2	161.7	60.7	1	3	2	3	3	2	1	1	4	6	30	1	1
3	2	2003	1	1	153.5	50.4	2	2	2	3	3	2	2	1	4	6	1	3	1
3	1	2003	2	2	171.5	60.1	2	3	3	2	3	2	1	1	1	7	1	2	2
3	2	2003	6	2	173.5	68.6	2	2	2	3	3	1	1	1	2	7	0	2	2
3	1	2002	11	1	162.5	51.2	2	2	2	2	3	2	3	3	3	10	59	2	2
3	1	2002	8	1	170.0	63.9	2	2	2	3	4	1	4	3	3	8	30	4	2
3	2	2003	8	1	168.7	60.5	2	2	2	3	3	2	2	1	2	5	30	3	2
3	1	2002	10	1	176.3	57.8	2	2	2	2	3	2	5	1	3	6	0	1	3
3	1	2002	9	1	176.4	79.7	2	2	2	3	4	2	3	1	2	5	30	3	2
3	1	2003	4	1	166.1	65.1	1	1	1	2	2	2	5	1	5	4	40	1	1
3	1	2003	2	1	159.0	63.8	2	2	2	2	3	2	5	1	2	8	0	1	1
3	2	2003	6	1	166.5	64.9	2	2	1	3	4	1	1	1	3	5	20	3	1
3	2	2003	6	1	163.8	62.3	2	2	2	3	2	1	1	1	2	8	12	1	1
3	1	2003	1	1	172.5	66.0	2	2	2	3	3	2	2	2	2	10	10	3	4
3	1	2002	11	1	173.8	66.7	2	2	2	3	4	1	2	2	4	8	10	4	2
3	2	2003	1	1	155.5	65.6	1	2	2	1	2	2	2	1	3	6	30	3	4
3	2	2002	8	1	157.4	50.2	2	3	2	3	2	1	2	1	1	8	11	6	6
3	2	2003	10	1	166.4	68.8	2	2	2	2	3	1	1	1	2	6	30	1	2
3	2	2003	3	1	159.0	59.2	2	2	2	3	3	1	2	1	2	8	30	2	2
3	1	2003	10	1	168.2	68.1	1	1	2	3	1	1	5	1	1	8	2	1	1
3	2	2003	9	1	162.3	52.1	2	3	2	3	2	2	3	2	3	8	6	4	2
3	2	2003	2	1	151.9	63.6	2	2	2	4	4	2	2	2	2	8	30	3	2
3	2	2003	8	1	163.4	66.9	2	2	2	3	3	2	2	1	2	8	30	6	2
3	2	2003	10	1	159.8	63.8	1	2	2	3	4	2	2	1	1	6	30	3	1
3	2	2002	9	1	157.6	58.7	2	2	2	3	3	2	2	1	3	7	30	3	2
3	2	2003	2	1	159.9	56.1	2	2	2	2	3	1	2	1	2	8	30	3	2
3	2	2002	3	1	161.0	93.6	2	2	2	3	3	1	2	1	2	7	3	6	6
3	2	2003	7	1	159.2	56.1	2	2	2	2	4	2	1	1	1	5	45	6	1
3	2	2003	11	1	170.0	98.3	2	2	2	3	2	1	1	1	5	6	30	1	1
3	2	2004	5	1	164.6	65.8	2	2	2	2	3	1	2	1	2	7	30	1	1
3	2	2002	4	1	158.0	47.6	2	2	2	2	3	2	2	1	2	7	20	3	1
3	2	2002	10	1	165.8	67.0	2	2	2	3	4	1	2	1	1	8	0	4	3
3	2	2002	12	1	168.5	57.6	3	3	2	3	3	1	2	1	4	6	30	6	3
3	2	2004	1	1	156.4	56.2	2	3	3	3	2	1	2	1	2	8	30	4	2
3	2	2003	9	1	152.1	53.1	2	3	2	4	4	1	2	1	3	7	0	2	1
3	2	2003	9	1	153.5	40.5	2	2	2	2	3	1	3	1	2	7	30	3	3
3	2	2003	8	1	158.7	48.5	2	3	2	3	2	1	1	1	1	5	0	1	1
3	2	2003	8	1	157.6	48.0	2	2	2	2	4	1	2	1	4	5	40	6	6
3	2	2003	1	1	162.8	55.2	2	2	2	2	3	2	2	1	2	6	1	2	3
3	2	2003	7	1	165.0	49.6	2	2	2	3	4	1	1	1	4	5	0	3	2
3	2	2004	5	1	161.5	51.8	1	1	2	3	3	1	2	2	2	6	31	6	2
3	2	2003	12	1	157.2	81.7	1	2	2	4	3	1	2	1	4	6	30	1	1
3	2	2003	6	1	160.8	53.8	1	2	1	3	2	2	1	2	1	5	30	3	1
3	2	2003	10	1	162.0	46.8	2	2	2	2	3	2	1	1	2	7	0	3	2
3	2	2003	8	1	158.0	77.5	2	2	2	3	4	1	3	2	2	6	20	3	2
3	2	2003	10	2	165.5	73.9	3	3	2	4	4	1	4	1	1	7	0	6	3
3	2	2002	12	2	166.0	56.6	2	2	2	3	4	1	5	1	5	8	2	4	2
3	1	2002	11	1	177.3	57.7	2	1	1	2	3	1	2	1	5	6	30	1	1
3	2	2003	2	1	159.7	49.5	2	3	2	3	3	1	1	1	5	6	30	1	1
3	2	2003	1	1	160.5	87.0	1	2	2	3	2	1	2	1	2	7	23	2	1
3	2	2002	1	2	181.2	123.9	2	2	2	2	4	1	4	1	4	7	30	1	2
3	2	2003	11	1	157.4	53.9	2	2	2	3	4	1	2	2	2	8	30	2	2
3	2	2002	12	1	156.8	53.5	2	2	2	2	2	1	5	2	2	7	19	4	2
3	2	2003	3	2	160.7	65.3	2	2	2	4	3	1	2	1	2	6	15	3	4
3	2	2003	12	1	159.3	52.7	2	2	3	3	3	3	1	1	1	8	1	6	6
3	1	2002	10	1	168.3	77.1	3	2	2	4	3	1	5	1	4	4	30	5	4
3	1	2003	11	1	178.3	94.0	3	3	2	3	3	1	2	1	5	10	59	6	4
3	1	2003	2	1	183.3	100.7	2	2	2	2	2	2	2	1	4	6	1	1	6
3	1	2002	3	2	184.0	114.4	2	2	2	3	3	1	1	1	5	10	59	1	6
3	1	2003	7	1	166.2	53.7	2	2	2	2	4	2	1	1	2	6	0	3	4
3	1	2002	3	1	170.5	84.4	2	2	2	2	3	2	3	1	2	8	4	5	2
3	1	2002	9	1	178.0	61.1	2	2	2	3	4	2	5	1	3	12	59	2	4
3	1	2003	3	1	169.0	60.4	2	2	2	2	2	1	1	1	2	6	10	2	1
3	1	2003	11	1	167.8	61.3	2	3	2	3	3	1	5	1	3	9	30	4	2
3	1	2002	10	1	173.0	83.3	2	2	2	1	3	2	5	1	1	6	1	2	5
3	1	2003	2	1	176.3	58.9	2	2	2	2	3	1	2	1	1	7	0	4	1
3	1	2003	10	1	169.8	55.2	2	2	2	2	4	1	2	1	3	7	0	4	4
3	1	2002	4	1	172.4	50.0	1	1	2	3	3	1	2	1	1	7	30	6	2
3	1	2002	10	1	173.0	87.5	2	2	2	3	3	1	5	2	2	9	1	2	2
2	2	2008	6	2	157.7	52.4	1	2	2	2	2	2	2	2	2	6	10	1	1
2	1	2008	5	2	166.0	52.5	1	2	2	4	4	1	3	2	2	7	30	1	1
2	1	2008	6	2	158.0	49.6	2	2	1	4	4	1	5	3	1	5	45	2	2
2	1	2008	8	1	157.5	52.7	2	2	2	2	2	2	2	3	3	9	0	3	4
2	2	2008	5	2	153.5	63.5	2	2	2	3	3	1	1	2	1	7	0	2	2
2	2	2008	8	2	160.8	50.0	2	2	2	3	4	1	3	2	5	6	30	1	1
2	1	2008	2	2	170.0	55.5	2	2	2	3	3	2	3	2	1	8	30	1	1
2	2	2008	1	2	160.7	72.7	2	2	2	3	3	1	1	2	4	6	30	1	1
2	1	2007	6	2	146.0	37.6	1	1	1	3	3	3	1	2	5	8	0	2	1
2	1	2008	10	2	164.8	72.2	2	2	2	3	4	2	5	2	1	8	10	2	2
2	1	2007	10	2	157.0	57.0	2	2	2	3	4	1	4	2	1	7	30	1	1
2	1	2008	9	1	165.4	60.1	1	1	1	1	1	2	1	2	4	9	0	2	3
2	1	2008	9	2	162.3	41.0	3	3	2	3	2	1	1	3	1	5	50	4	1
2	2	2008	8	2	160.2	52.3	1	2	2	3	4	1	2	2	2	7	30	1	1
2	1	2008	12	2	156.5	65.6	1	2	2	2	3	1	4	3	4	7	5	1	2
2	1	2008	1	2	163.5	59.5	2	2	2	3	4	1	3	2	1	6	30	2	2
2	1	2008	6	2	156.0	50.1	2	3	2	3	2	1	2	2	1	6	0	2	2
2	1	2007	12	2	146.5	39.4	1	2	2	4	4	1	3	2	1	7	30	2	1
2	2	2008	7	2	165.3	72.2	1	2	2	2	3	1	3	2	1	8	40	2	1
2	2	2008	3	2	153.8	64.2	2	2	2	3	3	1	2	1	1	5	30	1	1
2	1	2008	11	2	158.5	64.2	1	1	2	4	3	1	3	2	1	7	0	2	1
2	2	2008	10	2	146.0	44.5	1	2	1	4	3	2	2	2	3	6	30	2	1
2	1	2008	7	2	156.5	40.3	2	2	2	3	4	1	2	2	3	7	30	3	1
2	2	2008	10	2	168.0	85.5	1	2	2	4	4	1	4	3	5	7	0	1	1
2	1	2008	10	2	154.5	49.5	2	2	2	2	2	1	2	3	4	8	0	2	2
2	2	2008	9	2	164.0	49.3	2	2	2	2	3	1	3	2	4	6	30	1	1
2	2	2007	1	1	157.0	48.6	1	1	1	1	1	2	1	2	3	9	0	2	3
2	1	2008	9	2	153.4	61.9	2	2	2	3	4	1	3	1	1	6	0	2	1
2	1	2007	11	2	166.0	79.6	1	2	2	3	3	1	2	4	2	7	20	1	1
2	1	2008	5	2	143.6	30.8	2	2	1	2	4	2	1	2	1	6	33	1	5
2	1	2008	11	2	157.1	48.5	2	2	2	3	3	1	3	3	2	8	0	2	2
2	2	2008	9	2	157.0	55.2	1	2	1	4	4	1	5	2	1	9	30	2	1
2	2	2008	9	2	157.5	47.0	2	3	1	2	4	1	1	2	5	6	30	4	3
2	1	2008	5	2	160.0	43.8	2	2	2	2	3	1	2	2	1	7	0	2	2
2	2	2002	2	2	152.4	40.2	2	2	2	3	3	1	3	3	4	7	10	3	4
2	1	2008	1	2	144.0	35.0	2	2	2	2	3	1	2	2	1	7	0	2	1
2	2	2007	12	2	161.0	40.6	1	2	1	3	3	1	3	2	4	8	30	2	2
2	2	2008	11	2	162.2	66.4	2	2	2	3	3	1	4	3	5	6	0	1	1
2	1	2008	8	2	145.5	37.0	1	2	2	2	2	1	2	3	5	7	30	1	1
2	1	2008	3	2	157.7	36.4	2	2	2	4	4	2	1	2	1	6	30	1	1
2	2	2008	6	2	152.0	56.8	2	2	2	3	4	1	4	2	4	7	10	2	1
2	2	2008	5	2	161.2	67.1	2	2	2	2	4	3	1	2	5	7	3	2	2
2	2	2008	5	2	157.5	67.9	1	2	2	2	4	2	3	3	1	7	30	1	1
2	1	2007	8	2	147.4	37.6	2	2	2	3	2	1	5	2	2	8	0	2	1
2	2	2008	11	2	153.0	40.6	2	2	2	2	3	1	1	3	3	7	10	1	2
2	2	2007	12	2	166.0	42.2	2	2	2	2	4	1	1	2	1	6	0	1	1
2	2	2008	8	2	169.0	88.2	2	2	2	4	4	1	2	2	2	7	0	1	1
2	2	2008	2	2	158.0	55.5	2	2	2	3	4	1	3	3	4	7	30	3	2
2	1	2008	2	2	166.0	96.7	2	2	2	3	4	1	3	3	2	8	40	1	1
2	2	2008	9	2	153.5	54.7	1	1	1	3	2	1	2	2	1	6	0	1	1
2	1	2008	10	2	160.7	53.9	2	3	2	3	4	1	2	3	1	7	0	2	2
2	2	2008	8	2	160.4	61.2	1	2	2	3	4	1	3	3	1	6	30	1	1
2	1	2008	3	2	150.1	74.2	1	2	1	3	1	1	2	3	1	8	0	2	1
2	1	2008	12	2	153.1	60.8	1	2	2	4	2	1	1	2	2	8	30	2	1
2	1	2007	10	2	170.1	49.1	1	2	2	3	4	1	2	2	4	8	0	2	1
2	2	2008	9	2	150.6	40.1	2	2	2	3	3	1	4	2	1	7	0	2	2
2	2	2008	11	2	166.0	81.5	2	2	2	2	3	1	1	2	1	6	20	2	2
2	2	2008	7	2	155.8	43.5	2	2	2	3	3	1	2	2	2	7	30	2	2
2	1	2008	9	2	163.2	55.4	2	2	2	4	3	1	3	2	3	7	0	3	1
2	1	2008	9	2	165.1	90.1	1	1	1	4	4	1	4	2	2	8	30	1	1
2	1	2008	5	2	157.8	64.9	2	2	2	3	3	1	2	2	3	6	0	1	2
2	2	2008	6	2	153.0	48.1	1	1	2	3	3	1	5	2	1	8	30	1	1
2	1	2007	1	2	153.7	36.4	2	2	2	3	4	1	1	2	4	6	30	2	2
2	1	2007	5	2	151.6	39.0	1	1	2	3	3	1	4	2	2	6	30	1	1
2	2	2008	6	2	157.8	51.3	2	2	2	4	3	2	4	3	2	6	35	2	2
2	1	2008	1	2	158.0	47.5	2	2	2	3	4	1	2	2	3	7	59	2	1
2	2	2008	5	2	149.6	49.7	2	2	2	3	4	1	2	2	1	8	0	2	2
2	2	2008	4	2	162.9	48.7	2	2	2	4	4	1	2	3	3	8	10	2	2
2	1	2008	4	2	168.9	86.0	1	1	1	3	3	1	2	2	2	9	10	2	1
2	2	2008	9	2	164.3	71.1	2	2	2	3	3	1	2	2	1	9	30	3	3
2	1	2008	4	2	162.5	43.8	1	2	1	2	2	1	2	1	4	8	10	2	3
2	2	2009	11	2	162.8	62.0	2	2	2	2	2	1	1	2	5	8	0	1	1
2	1	2008	8	2	160.2	58.0	2	2	2	2	2	1	1	3	1	6	30	2	2
2	2	2008	2	2	157.0	42.5	2	2	2	2	3	1	1	2	5	7	30	1	1
2	2	2008	11	2	154.5	37.1	1	2	2	3	4	1	5	1	1	6	10	2	2
2	1	2008	10	2	155.6	39.8	2	1	2	4	4	1	3	3	3	6	10	1	1
2	2	2008	9	2	160.0	66.3	2	2	2	3	3	1	1	2	5	7	30	1	1
2	1	2008	4	2	170.5	46.4	2	3	2	3	3	1	2	2	1	7	30	2	2
2	2	2008	8	2	157.5	45.0	2	2	2	3	3	1	1	2	1	8	0	2	2
2	1	2008	1	2	144.3	40.0	2	2	2	2	4	1	1	2	2	10	0	1	1
2	1	2008	7	2	177.0	85.8	1	2	2	3	3	1	1	2	1	6	0	1	1
2	2	2007	11	2	168.0	63.0	1	1	2	4	4	2	3	2	2	8	38	2	2
2	2	2008	1	2	157.0	44.9	2	2	2	3	4	1	2	2	2	6	30	2	3
2	1	2008	4	2	163.4	68.4	2	2	2	3	2	1	1	2	1	8	30	2	2
2	2	2008	11	2	149.2	36.6	1	2	2	4	4	1	2	2	4	9	30	1	1
2	2	2008	11	2	157.0	75.8	2	2	2	3	2	1	3	2	2	7	10	2	1
2	1	2008	9	2	142.3	38.3	1	1	2	2	2	1	3	2	1	7	0	6	2
2	1	2008	12	2	155.6	73.7	1	1	1	4	4	1	2	2	2	7	0	2	2
2	2	2007	8	2	158.0	56.0	2	2	2	2	3	1	5	2	1	7	0	2	1
2	2	2008	4	2	158.7	52.6	1	1	1	3	4	1	2	2	5	8	30	1	1
2	1	2008	10	2	167.0	72.7	2	2	2	2	2	1	5	2	1	8	0	2	1
2	1	2007	12	2	163.2	66.9	2	2	2	4	3	1	3	2	4	9	0	1	1
2	1	2007	12	2	178.2	84.9	2	1	2	3	4	1	2	2	2	8	0	2	1
2	2	2008	1	2	162.8	73.0	2	2	2	3	4	1	3	2	3	9	30	2	3
2	2	2008	10	2	157.0	47.2	2	2	1	3	4	1	1	2	1	7	30	1	1
2	2	2008	9	2	145.5	45.3	2	1	1	3	4	1	5	3	1	8	10	1	1
2	1	2008	10	2	165.5	67.3	2	2	2	2	3	2	4	2	1	7	0	1	1
2	1	2008	5	2	168.6	53.1	2	2	2	3	3	1	3	2	1	5	30	2	1
2	2	2007	4	2	147.5	40.5	2	2	2	3	4	1	2	3	2	6	30	2	1
2	2	2007	5	2	157.5	40.5	1	1	1	3	4	1	3	2	1	8	0	1	1
2	2	2007	6	2	156.0	40.5	1	1	1	2	2	1	1	2	1	7	0	2	2
2	2	2007	8	2	153.2	47.7	1	2	1	3	2	1	3	2	2	7	0	2	1
2	2	2006	9	2	148.4	51.4	2	2	2	3	4	1	2	3	2	8	0	1	1
2	2	2007	5	2	160.0	40.8	2	2	2	4	3	2	2	2	1	7	10	1	2
2	2	2007	4	2	155.8	43.4	1	2	1	3	4	1	2	2	4	7	30	2	1
2	2	2007	2	2	163.6	54.3	2	1	2	3	3	2	3	2	2	7	28	2	3
2	2	2007	10	2	154.0	39.5	2	2	2	3	4	1	5	2	4	8	0	1	1
2	2	2007	5	2	161.8	65.6	2	2	2	2	3	1	2	2	1	7	0	1	1
2	2	2007	11	2	159.6	50.7	1	2	2	2	3	1	1	2	1	6	30	1	1
2	2	2007	7	2	158.4	60.6	2	2	2	2	3	1	2	2	1	6	30	2	3
2	2	2007	1	2	167.9	59.1	2	2	2	3	2	1	3	2	2	8	10	2	1
2	2	2007	3	2	163.0	80.2	2	2	2	2	4	2	2	3	1	7	0	3	1
2	2	2007	12	2	157.3	41.3	2	2	1	4	4	1	3	2	1	8	0	2	1
2	2	2006	1	2	158.6	53.2	2	2	2	2	4	1	1	2	5	8	0	2	1
2	2	2007	7	2	157.9	58.3	1	2	2	2	4	2	2	2	1	6	30	2	1
2	2	2007	10	2	164.8	59.1	2	2	2	3	3	1	2	2	1	6	30	1	1
2	2	2007	2	2	165.3	42.8	2	2	2	3	4	1	3	2	2	7	20	2	1
2	2	2008	1	2	170.0	71.4	2	2	2	3	3	1	1	2	1	6	30	1	2
2	2	2007	1	2	166.5	51.6	2	3	2	3	3	2	5	2	4	6	30	4	4
2	2	2007	8	2	151.5	45.2	1	2	2	4	4	1	2	2	4	8	30	2	2
2	2	2007	10	2	154.8	52.7	2	3	2	2	4	1	1	2	2	7	0	1	1
2	2	2007	3	2	157.8	37.2	2	2	1	3	4	1	1	2	1	7	0	2	1
2	2	2007	6	2	160.0	71.1	1	2	2	3	4	1	2	2	1	6	30	2	1
2	2	2007	4	2	163.5	58.3	2	2	2	3	4	1	3	2	1	6	20	2	2
2	2	2007	11	2	161.5	64.8	1	2	2	3	4	1	3	2	2	6	30	2	1
2	2	2007	7	2	173.5	109.3	1	2	2	2	3	1	1	2	2	8	10	2	1
2	1	2007	8	2	145.7	51.2	2	2	2	3	3	1	3	2	2	6	0	4	4
2	1	2008	11	2	153.7	67.2	2	2	2	3	3	1	1	2	5	8	0	2	1
2	1	2007	3	2	162.4	50.8	1	2	2	3	3	1	5	2	4	6	0	3	1
2	1	2007	5	2	154.8	55.5	1	2	2	3	4	1	1	2	1	6	20	1	1
2	1	2007	7	2	157.0	66.7	2	2	2	3	3	1	3	3	3	6	30	3	2
2	1	2007	8	2	159.0	57.2	2	1	2	2	3	1	5	2	1	7	10	1	1
2	1	2007	4	2	155.9	68.7	2	2	2	3	3	1	2	2	2	6	30	2	2
2	1	2007	7	2	166.9	86.2	1	1	1	3	2	1	3	2	1	6	0	1	1
2	1	2002	12	2	153.0	43.9	2	2	2	2	4	2	3	3	2	6	20	2	1
2	1	2007	1	2	155.8	44.6	1	2	2	3	2	1	1	2	2	6	30	2	1
2	1	2007	1	2	164.9	64.9	2	2	2	3	4	1	5	2	1	7	0	1	1
2	1	2007	10	2	165.7	95.2	2	2	2	2	2	1	1	2	1	6	0	1	1
2	1	2007	8	2	169.8	55.2	2	2	2	3	3	1	2	2	1	7	45	1	2
2	1	2007	11	2	167.8	82.5	1	1	2	3	3	2	2	2	1	7	0	2	1
2	1	2007	1	2	165.6	64.4	2	2	2	3	4	2	5	2	2	6	30	2	1
2	1	2007	8	2	160.0	54.6	2	2	2	4	4	1	1	2	1	7	10	2	1
2	1	2007	8	2	161.3	69.8	1	1	2	4	3	1	2	2	5	6	30	1	1
2	1	2007	1	2	164.4	65.4	2	2	2	3	3	1	3	3	2	8	0	2	1
2	1	2007	7	2	167.8	46.9	2	2	2	2	4	1	5	2	2	8	30	3	3
2	1	2006	12	2	173.0	60.6	2	2	2	2	4	1	2	2	2	7	30	2	2
2	1	2007	4	2	175.8	87.5	2	2	2	3	2	1	1	2	1	8	0	2	2
2	1	2007	5	2	174.0	88.5	2	3	2	3	3	1	2	2	1	8	0	2	1
2	1	2007	9	2	182.5	76.4	2	2	2	3	3	1	2	3	1	7	30	1	1
2	1	2007	4	2	179.5	96.0	2	2	2	3	2	2	1	2	5	6	30	3	2
2	1	2006	8	2	180.0	82.7	2	2	2	2	2	1	1	2	1	6	0	2	2
2	1	2007	4	2	165.7	48.0	1	1	1	2	1	2	1	3	1	8	30	1	1
2	2	2007	4	2	167.0	48.7	2	2	2	3	3	1	1	2	2	5	38	2	2
2	2	2007	5	2	165.6	50.5	1	2	2	4	4	1	4	3	4	7	30	1	1
2	2	2007	6	2	160.0	56.9	2	2	2	3	3	2	3	2	2	6	30	3	1
2	1	2007	2	2	161.3	53.8	2	2	2	3	4	1	4	3	3	8	30	2	2
2	1	2007	2	2	168.5	98.6	1	2	1	3	3	1	4	2	1	6	30	2	2
2	2	2007	11	2	159.2	54.3	2	2	2	3	4	1	3	3	2	7	0	2	1
2	1	2007	5	2	176.5	81.4	2	2	1	3	3	1	3	3	2	8	0	2	1
2	2	2007	6	2	164.6	59.1	2	2	2	3	4	1	5	3	3	7	0	1	1
2	1	2007	1	2	164.8	64.8	2	2	2	3	3	1	2	2	5	6	20	2	1
2	2	2007	4	2	159.0	75.7	1	1	2	3	3	1	3	3	5	8	20	2	1
2	1	2007	5	2	157.8	51.6	2	2	2	2	3	1	1	2	1	6	30	1	1
2	1	2007	8	2	172.3	57.3	2	2	2	2	3	1	1	3	1	7	10	1	2
2	1	2007	7	2	178.5	71.5	1	2	2	3	3	1	1	2	1	8	30	2	1
2	2	2007	9	2	169.6	87.0	2	2	2	4	4	2	4	2	2	7	30	1	1
2	2	2007	7	2	166.0	76.4	1	2	2	4	3	1	2	2	2	6	50	1	2
2	2	2007	9	2	159.2	46.4	1	2	2	3	3	1	2	2	1	8	0	2	1
2	2	2006	12	2	154.6	49.4	2	3	2	3	4	1	1	2	1	6	30	1	2
2	1	2007	5	2	175.0	71.1	1	2	2	2	1	1	1	2	1	7	0	2	1
2	1	2007	10	2	173.2	56.5	1	2	2	4	3	1	3	2	1	8	0	1	1
2	1	2007	10	2	155.5	60.3	2	2	2	3	3	1	4	2	5	6	0	1	1
2	2	2007	5	2	160.4	57.5	2	3	3	3	1	2	2	2	1	7	10	2	1
2	2	2007	9	2	154.0	41.2	2	1	2	2	4	2	1	2	4	7	0	2	1
2	1	2007	6	2	171.0	68.7	2	2	2	4	4	1	2	2	2	8	0	2	1
2	2	2007	5	2	160.2	51.1	1	2	1	3	3	1	5	2	1	6	20	1	1
2	1	2007	5	2	160.0	41.6	1	2	2	3	4	1	5	2	4	7	0	3	1
2	2	2007	10	2	155.0	41.6	2	2	2	2	4	1	3	2	2	8	0	2	2
2	1	2007	10	2	158.3	75.5	2	2	2	2	4	1	2	2	1	6	40	2	1
2	1	2007	4	2	174.8	71.0	2	2	1	4	4	1	3	2	3	4	20	1	1
2	2	2007	10	2	175.5	100.9	2	2	2	4	4	1	5	2	1	7	30	1	1
2	2	2007	11	2	155.0	54.9	2	3	2	3	2	1	3	2	4	7	30	2	4
2	2	2007	9	2	167.0	59.1	1	2	2	3	2	1	1	2	1	7	30	1	2
2	1	2007	11	2	164.9	70.4	2	2	2	3	2	1	5	2	4	8	20	1	2
2	2	2007	7	2	162.5	93.3	2	2	2	4	3	2	2	2	1	8	0	2	1
2	1	2007	5	2	175.0	57.8	1	2	2	3	2	1	4	2	1	6	59	2	1
2	1	2007	5	2	160.0	42.2	1	1	1	4	4	1	3	2	2	6	30	1	1
2	2	2006	10	2	157.8	49.4	2	1	1	4	3	1	3	2	5	7	0	1	1
2	1	2005	10	2	173.3	53.4	3	2	2	2	3	2	1	3	1	7	0	1	2
2	1	2007	7	2	167.0	86.1	2	2	2	2	3	2	2	2	2	5	30	6	6
2	1	2007	7	2	168.0	87.7	2	2	2	4	4	1	3	2	2	6	30	3	1
2	2	2007	6	2	157.0	39.8	2	2	2	3	3	1	3	2	2	7	50	2	1
2	2	2007	1	2	157.1	78.3	2	2	2	2	4	2	1	2	1	6	30	4	1
2	2	2007	2	2	161.0	44.7	2	2	2	3	4	1	2	2	2	6	0	1	1
2	1	2007	10	2	161.8	65.8	2	2	2	4	4	1	5	3	4	7	50	1	1
2	2	2007	11	2	162.5	81.3	2	2	2	3	4	2	3	2	2	7	30	2	1
2	1	2007	5	2	155.7	46.2	2	2	2	3	3	1	3	2	3	7	0	3	3
2	1	2007	5	2	160.5	45.2	2	2	2	2	4	1	2	2	2	8	0	1	1
2	2	2007	9	2	164.0	43.4	2	2	2	3	4	1	1	2	3	6	30	3	3
2	2	2007	3	2	155.0	51.5	2	2	2	3	4	1	2	2	2	8	0	1	1
2	1	2007	7	2	179.5	96.3	2	2	1	4	4	1	2	2	1	7	0	1	2
2	2	2007	10	2	159.0	72.9	2	2	1	2	3	2	2	3	5	7	30	2	2
2	1	2007	4	2	169.5	107.1	2	2	2	3	4	2	3	2	2	6	10	2	1
2	2	2008	7	2	166.0	55.4	2	2	2	2	4	2	1	2	1	6	30	2	3
2	1	2007	8	2	164.5	57.2	2	2	2	3	3	1	2	2	4	9	55	4	4
2	1	2007	4	2	171.8	85.3	2	2	2	2	2	1	1	3	1	7	59	2	1
2	2	2007	1	2	164.0	48.4	2	2	2	3	3	3	2	2	2	6	38	2	2
2	2	2006	12	2	176.2	73.0	2	2	2	3	4	1	5	2	2	8	0	2	2
2	2	2006	1	2	173.5	73.5	2	3	2	3	4	1	4	3	2	8	0	1	2
2	2	2006	2	2	171.8	51.1	2	3	2	4	4	1	3	3	3	6	30	1	1
2	2	2006	7	2	169.8	102.8	2	2	2	3	4	1	3	2	1	7	30	1	1
2	2	2006	5	2	169.8	79.5	1	2	2	4	4	1	3	3	2	7	10	2	2
2	2	2006	10	2	169.0	62.8	1	2	2	2	3	1	1	2	5	6	30	2	1
2	2	2006	7	2	170.6	54.4	1	1	2	3	3	1	1	2	1	7	0	1	1
2	2	2006	7	2	166.8	74.0	1	1	1	3	3	1	4	3	5	7	30	1	1
2	2	2006	5	2	163.2	62.3	2	2	2	2	2	1	2	2	2	7	30	1	1
2	2	2006	8	2	163.2	44.5	1	2	1	2	2	1	1	3	1	6	30	1	1
2	2	2007	1	2	161.2	67.4	2	2	2	2	3	1	5	2	2	7	0	2	2
2	2	2006	3	2	161.4	56.3	1	2	1	4	4	1	1	3	1	7	20	2	1
2	2	2006	6	2	161.1	60.2	2	2	2	3	2	1	2	2	1	8	5	2	2
2	2	2007	1	2	165.3	55.0	1	2	2	3	1	1	4	2	3	7	10	1	1
2	2	2006	8	2	157.3	45.7	1	1	2	3	3	1	2	2	4	7	30	1	1
2	2	2007	1	2	159.1	49.0	2	2	2	2	4	1	1	3	1	7	0	1	2
2	2	2007	6	2	166.5	49.9	2	2	2	4	4	1	5	3	4	6	30	2	2
2	2	2006	8	2	160.4	48.9	2	2	2	3	4	1	2	3	1	7	30	2	1
2	2	2006	7	2	166.4	46.1	2	2	2	3	4	1	2	2	4	6	59	1	6
2	2	2006	2	2	164.7	64.4	1	2	1	2	3	1	2	3	1	7	30	2	2
2	2	2006	3	2	166.5	57.2	2	2	2	3	4	1	3	3	2	9	0	1	1
2	2	2006	6	2	162.9	61.5	1	1	1	4	4	1	3	2	2	7	30	4	4
2	2	2006	5	2	161.6	65.3	2	2	2	3	4	1	3	3	1	7	30	2	2
2	2	2006	6	2	162.6	55.0	1	2	2	3	3	1	4	3	4	7	30	1	1
2	2	2007	6	2	165.7	54.7	2	2	2	3	4	1	3	4	2	6	30	3	3
2	2	2006	4	2	162.1	52.5	2	2	2	2	2	2	2	2	1	7	0	1	1
2	2	2006	10	2	156.8	59.4	2	3	3	3	3	1	2	3	1	6	15	1	1
2	2	2006	3	2	156.7	62.1	1	1	1	1	3	1	3	3	1	6	15	2	1
2	2	2006	12	2	158.1	43.3	2	2	2	4	4	1	2	3	2	8	50	2	2
2	2	2006	10	2	163.0	53.3	1	1	1	4	4	1	2	3	1	6	30	1	1
2	2	2006	3	2	151.8	46.5	2	2	2	2	3	1	1	3	2	8	50	1	2
2	2	2006	8	2	160.5	51.9	1	2	2	3	3	1	2	3	2	8	30	2	1
2	2	2006	10	2	161.0	57.1	1	2	2	3	4	1	1	4	1	8	0	2	1
2	2	2005	12	2	154.7	53.7	2	2	2	2	2	2	4	2	2	6	30	1	2
2	2	2006	5	2	159.6	50.9	2	2	2	2	3	1	1	3	2	7	30	4	5
2	2	2006	10	2	157.6	42.7	1	2	1	4	4	1	5	3	5	7	30	1	1
2	1	2006	3	2	186.0	113.8	1	1	2	3	3	1	1	2	5	6	30	1	1
2	1	2006	1	2	180.0	62.2	2	2	2	4	1	1	2	3	4	6	30	1	2
2	1	2006	3	2	177.5	88.4	1	2	1	4	4	1	3	3	2	10	2	2	2
2	1	2006	8	2	170.5	74.0	2	2	2	3	4	1	3	3	5	7	0	1	1
2	1	2006	8	2	168.0	50.4	2	2	1	4	4	1	4	3	2	8	30	1	1
2	1	2006	8	2	169.0	51.8	2	2	1	3	4	1	4	3	2	8	30	1	1
2	1	2006	2	2	175.7	67.8	2	2	2	4	3	1	2	2	1	7	15	3	1
2	1	2006	6	2	167.6	64.5	1	2	1	3	3	1	4	3	1	7	0	1	1
2	1	2006	1	2	168.8	59.3	2	2	2	3	4	1	2	2	1	7	30	2	2
2	1	2006	7	2	173.0	51.6	1	2	2	3	4	1	2	2	2	8	0	2	2
2	1	2006	2	2	171.0	51.6	1	1	2	4	4	1	4	4	2	9	30	2	1
2	1	2006	4	2	167.0	92.7	1	1	1	2	2	1	3	2	2	6	20	1	2
2	1	2006	5	2	165.0	92.7	1	2	2	3	4	1	3	2	3	8	30	1	1
2	1	2007	5	2	172.5	60.8	2	2	2	3	3	1	2	2	1	7	20	2	2
2	1	2006	11	2	170.0	82.2	2	2	1	2	4	1	2	2	2	8	0	2	2
2	1	2006	6	2	168.0	79.2	2	2	2	3	3	1	1	3	1	6	6	1	1
2	1	2006	6	2	182.4	97.5	2	2	2	2	3	1	2	2	2	9	0	1	1
2	1	2006	4	2	168.8	63.1	2	2	2	3	3	1	2	2	1	7	30	1	1
2	1	2005	12	2	175.5	99.5	2	2	2	2	3	1	2	2	2	7	0	1	1
2	2	2006	1	2	155.0	38.6	1	2	2	3	4	1	4	4	2	7	0	2	2
2	2	2006	6	2	146.4	45.6	1	2	2	3	3	1	2	3	4	7	10	2	1
2	2	2006	3	2	157.0	50.2	2	2	2	4	4	1	5	3	3	8	10	1	1
2	2	2006	11	2	154.5	50.2	2	2	2	2	2	2	4	3	2	6	38	1	1
2	2	2006	6	2	156.5	44.2	1	2	2	3	4	1	3	2	5	8	40	4	4
2	2	2006	6	2	158.0	53.4	2	2	2	4	3	1	2	3	5	8	0	1	1
2	2	2007	3	2	149.8	43.5	1	1	1	4	4	1	2	3	2	8	10	2	2
2	2	2006	3	2	155.0	42.1	1	1	1	4	4	1	5	3	1	8	0	2	2
2	2	2006	3	2	154.2	36.9	3	3	2	4	2	1	3	3	2	8	0	2	3
2	2	2006	6	2	159.5	48.4	2	3	2	4	2	2	4	3	2	7	0	2	1
2	2	2007	1	2	158.0	68.1	2	3	2	4	4	2	2	3	2	8	20	3	2
2	2	2006	5	2	165.5	66.8	1	2	2	2	4	1	4	3	2	7	30	1	1
2	2	2006	3	2	164.5	53.5	1	2	2	3	3	1	5	2	2	8	0	3	1
2	2	2006	3	2	158.0	51.4	1	2	2	2	4	1	2	3	4	8	30	3	1
2	2	2006	7	2	161.7	72.8	1	2	3	3	3	1	1	3	1	8	0	2	2
2	2	2006	9	2	166.0	90.0	2	3	3	2	2	1	1	3	1	6	6	1	1
2	2	2006	8	2	156.2	62.4	2	2	2	4	4	1	3	3	2	8	30	1	1
2	2	2005	11	2	165.0	48.5	2	2	2	3	4	2	1	3	1	6	0	1	1
2	1	2006	10	2	170.4	50.9	2	2	2	3	3	1	3	3	2	7	0	4	1
2	1	2006	2	2	163.5	46.6	1	2	2	3	3	1	4	2	2	7	30	2	2
2	1	2006	1	2	167.4	79.8	2	2	2	2	4	1	3	3	1	6	30	2	2
2	1	2006	9	2	165.8	56.4	2	2	2	3	4	1	2	4	1	8	0	2	1
2	1	2006	3	2	165.7	53.6	3	2	2	3	3	1	2	2	3	7	0	2	3
2	1	2006	8	2	164.4	63.1	1	2	1	2	3	1	3	2	1	7	30	2	1
2	1	2005	10	2	167.0	70.0	2	2	2	3	3	1	2	2	1	7	1	1	1
2	1	2006	6	2	160.8	58.5	2	2	2	3	2	1	3	3	1	8	0	2	1
2	1	2006	3	2	167.8	47.8	1	2	1	3	3	1	4	2	1	6	30	2	2
2	1	2006	8	2	152.8	45.1	2	2	2	2	3	1	4	2	3	8	30	2	3
2	1	2006	8	2	161.6	49.5	2	2	2	3	4	1	2	2	2	8	30	2	3
2	1	2005	9	2	173.4	101.3	1	1	1	1	4	1	5	3	1	8	30	2	1
2	1	2005	7	2	169.0	58.7	2	2	2	3	4	1	3	3	2	7	30	1	1
2	1	2005	10	2	159.6	46.0	1	2	2	3	3	2	2	2	3	7	8	2	1
2	1	2006	8	2	171.0	88.5	2	2	2	3	2	1	4	4	4	7	30	2	2
2	1	2006	4	2	163.0	66.2	2	2	2	3	3	1	2	3	4	5	30	5	5
2	1	2006	12	2	165.2	72.1	2	2	2	3	3	1	2	3	5	7	30	1	2
2	1	2006	3	2	168.2	106.1	2	1	2	2	4	2	2	3	3	6	40	2	2
2	1	2005	6	2	171.8	89.7	2	2	2	4	4	1	4	3	2	8	0	2	1
2	1	2006	1	2	172.5	63.8	1	2	2	3	3	1	2	2	1	8	0	2	2
2	1	2006	2	2	180.8	60.7	2	2	2	3	2	1	2	3	4	8	0	2	1
2	1	2005	7	2	178.8	76.5	1	2	2	2	3	1	3	2	1	7	0	2	3
2	2	2006	5	2	161.4	52.3	2	2	2	2	3	1	5	4	1	7	30	2	2
2	2	2005	11	2	162.3	47.4	2	2	2	3	3	1	1	3	1	6	30	2	2
2	2	2006	5	2	170.6	105.4	2	2	2	3	3	1	2	3	2	5	30	2	1
2	2	2006	1	2	169.0	68.1	2	2	2	2	2	1	4	2	2	7	30	4	5
2	2	2006	3	2	167.0	50.3	2	2	2	4	3	1	2	3	4	9	0	2	2
2	2	2007	1	2	170.5	52.7	2	2	2	3	4	1	4	4	3	9	30	4	3
2	2	2006	2	2	174.0	72.0	1	2	1	3	3	1	2	3	4	7	30	1	1
2	2	2006	9	2	162.8	63.9	1	2	2	2	2	1	2	2	1	8	30	2	2
1	1	2011	6	2	146.2	57.7	1	2	2	2	3	1	1	2	2	8	30	5	3
1	1	2011	2	2	133.3	42.7	1	1	1	2	2	1	4	2	2	8	0	3	1
1	2	2010	9	2	142.8	39.1	2	2	2	3	3	2	3	2	2	10	30	1	1
1	2	2011	8	2	138.2	54.0	2	2	2	3	3	1	2	2	1	8	20	3	1
1	2	2011	1	2	155.4	62.3	2	3	1	3	3	1	3	3	1	8	0	3	1
1	1	2011	1	2	144.2	51.6	1	2	2	3	4	1	2	2	2	10	30	2	1
1	1	2010	12	2	130.2	30.6	2	2	2	2	2	1	3	2	1	8	30	4	1
1	2	2011	9	2	143.2	49.0	1	2	2	3	3	1	1	2	2	8	0	2	2
1	1	2010	12	1	137.7	33.9	1	1	1	2	2	1	4	2	1	8	20	3	1
1	1	2011	1	2	133.2	46.8	2	2	2	4	2	1	1	2	3	8	30	3	1
1	2	2011	5	2	130.6	32.1	1	2	1	4	3	1	5	3	4	8	30	2	2
1	1	2011	10	1	138.9	27.4	1	2	2	4	4	1	2	2	1	8	30	2	2
1	2	2011	2	2	124.0	21.4	1	1	1	3	4	1	2	2	2	8	0	2	2
1	2	2011	3	2	144.6	46.0	1	2	1	4	3	1	4	2	2	8	30	2	2
1	2	2010	11	2	122.0	24.3	1	2	2	2	2	1	5	2	2	8	30	2	1
1	2	2010	11	1	135.5	24.1	1	1	1	2	2	1	2	2	1	10	30	1	1
1	1	2011	10	2	135.7	35.0	1	2	2	3	3	1	1	2	1	6	40	2	1
1	1	2011	4	2	132.4	33.2	2	1	1	2	2	1	2	3	2	8	30	2	1
1	1	2010	12	2	138.3	31.4	1	1	1	3	3	1	1	3	2	8	15	2	3
1	2	2011	11	2	134.4	29.0	2	2	2	3	3	1	3	3	5	7	0	2	1
1	1	2010	12	2	149.6	69.5	2	1	2	3	4	1	2	3	5	8	30	2	2
1	2	2011	5	2	132.3	27.6	1	2	2	2	3	1	2	2	1	9	30	2	1
1	1	2011	7	2	138.8	31.5	2	2	1	3	4	1	5	2	5	9	30	6	1
1	1	2011	2	2	133.6	30.5	2	2	2	3	4	1	3	2	3	9	30	2	1
1	1	2010	12	2	148.6	57.7	1	1	2	2	4	1	1	3	1	8	30	6	1
1	2	2011	6	2	134.4	43.0	1	2	2	3	3	1	2	2	4	8	30	3	1
1	1	2010	12	2	135.7	27.5	1	1	1	3	2	1	3	2	1	9	50	1	1
1	2	2011	5	2	146.8	46.5	1	1	1	1	2	1	2	4	2	7	30	2	1
1	1	2010	11	2	141.8	41.7	1	2	2	2	1	1	1	2	2	9	15	2	1
1	1	2011	7	2	147.3	55.1	1	2	1	2	2	1	1	3	2	8	0	2	1
1	1	2011	2	2	139.0	30.6	2	2	2	2	2	1	2	2	1	9	30	2	1
1	2	2011	8	2	135.0	39.6	1	1	1	1	1	1	3	3	1	8	10	2	1
1	2	2009	12	2	142.4	45.7	2	2	2	3	4	1	1	2	4	9	30	3	3
1	1	2011	7	2	143.7	32.9	2	1	2	2	3	1	2	2	2	9	0	2	2
1	2	2011	4	2	139.0	32.5	1	3	3	2	2	1	5	4	1	8	45	3	1
1	2	2011	9	1	138.0	28.5	1	1	1	1	1	2	1	2	2	8	0	1	2
1	2	2011	2	2	138.5	28.8	2	2	2	3	3	1	3	2	5	8	20	2	1
1	1	2010	6	2	134.5	27.1	1	2	2	4	4	1	3	3	1	9	10	2	1
1	1	2011	2	2	143.5	32.0	2	2	2	2	2	1	2	2	1	7	30	2	1
1	2	2010	8	2	133.5	28.6	1	2	2	4	4	1	2	3	1	8	30	3	3
1	1	2011	1	2	143.5	41.8	1	1	2	2	3	1	5	3	1	9	30	2	2
1	1	2010	12	2	149.5	60.9	2	2	2	2	3	1	2	2	2	7	30	3	2
1	1	2009	8	2	152.5	77.5	2	2	2	4	1	2	2	3	4	8	0	4	4
1	2	2011	8	2	144.5	40.4	2	2	2	4	4	2	1	2	3	8	6	3	3
1	2	2010	7	2	139.0	26.5	2	2	1	3	3	1	2	2	1	8	30	2	1
1	1	2011	5	2	138.0	38.5	2	2	2	4	4	1	2	4	3	7	30	3	1
1	1	2011	3	2	142.0	52.2	2	2	2	3	4	1	5	3	1	7	0	2	2
1	1	2011	4	2	146.0	52.2	1	2	2	3	4	1	1	3	4	9	0	2	1
1	2	2011	6	2	135.0	27.5	2	2	3	3	4	1	2	2	1	9	0	2	2
1	2	2011	9	2	139.0	37.9	2	2	2	2	4	1	4	2	2	8	30	2	1
1	1	2010	8	1	135.0	34.9	1	2	1	4	2	1	3	3	2	9	30	2	2
1	1	2010	3	1	148.0	54.6	1	1	1	1	1	2	1	2	1	8	0	1	1
1	1	2011	5	2	135.0	40.5	1	2	2	3	3	1	1	3	2	8	30	2	1
1	1	2011	6	1	141.0	39.5	1	1	1	4	4	1	4	3	5	9	2	2	1
1	2	2010	10	2	129.0	24.3	1	2	1	4	4	1	5	2	2	9	0	1	1
1	2	2011	3	2	142.5	45.2	1	2	1	2	2	1	4	2	2	8	30	1	1
1	2	2011	11	2	132.5	35.7	2	2	2	3	4	1	2	2	3	9	30	2	1
1	1	2010	2	1	140.0	46.9	2	2	2	2	4	1	4	2	3	9	30	2	2
1	2	2011	10	1	134.0	31.5	2	2	1	2	1	1	4	2	2	8	30	3	1
1	1	2011	6	2	145.2	75.0	2	2	2	3	4	2	3	2	1	8	0	2	1
1	1	2011	11	1	144.0	43.8	2	2	2	4	3	1	3	3	1	10	30	2	2
1	1	2011	2	2	139.5	31.5	2	2	2	3	3	1	3	2	2	9	0	2	1
1	2	2011	10	2	140.1	46.2	2	2	2	3	3	1	5	2	1	8	0	2	1
1	1	2011	7	2	140.1	51.2	1	2	1	2	2	1	5	2	2	7	0	3	1
1	2	2010	12	2	149.5	50.7	2	2	2	4	4	1	5	3	4	10	30	2	2
1	2	2011	8	2	136.1	26.4	1	2	1	3	3	1	2	3	4	8	30	2	2
1	1	2011	7	2	134.3	37.7	2	2	2	2	2	1	1	2	1	9	30	2	2
1	2	2010	3	2	160.3	42.7	1	2	2	2	2	1	4	2	3	9	30	2	1
1	1	2011	1	2	138.6	39.7	2	2	2	2	2	1	5	2	1	7	30	2	1
1	1	2010	3	2	143.1	48.4	1	1	2	3	3	1	2	3	2	8	30	2	2
1	1	2011	10	1	132.6	33.3	1	1	1	1	1	2	1	2	1	7	0	3	5
1	2	2011	3	2	142.6	38.9	1	2	2	4	3	1	2	3	5	7	30	2	1
1	2	2011	6	2	144.4	32.9	2	2	2	3	3	1	2	3	2	8	30	2	2
1	2	2011	11	2	142.0	37.1	1	2	2	3	4	1	2	2	2	9	20	2	1
1	1	2011	3	2	139.8	42.2	1	1	1	2	4	1	5	2	1	9	0	1	1
1	1	2011	8	2	142.8	42.3	2	2	2	1	2	1	1	1	4	10	10	3	3
1	1	2011	9	2	137.1	47.0	1	2	2	3	4	1	3	2	1	8	30	2	2
1	2	2011	3	2	140.3	38.1	2	2	2	3	4	1	3	2	2	8	30	1	1
1	2	2011	7	2	135.1	37.4	2	2	2	4	4	1	3	2	2	9	10	1	1
1	1	2011	2	2	152.5	42.3	2	2	2	3	3	1	5	3	2	9	0	3	1
1	1	2011	4	2	134.5	42.3	1	2	1	3	3	1	4	3	2	8	30	2	1
1	2	2011	3	2	128.5	43.2	2	2	2	3	4	1	1	3	2	9	3	3	1
1	2	2011	1	2	134.6	46.5	2	2	2	2	3	2	1	2	2	8	0	2	1
1	2	2011	6	2	126.0	26.1	3	2	2	3	4	1	3	3	2	8	30	3	1
1	1	2011	3	2	135.7	31.2	1	2	1	3	3	1	5	4	2	7	30	1	1
1	2	2011	7	2	128.5	28.3	1	1	2	3	3	1	4	3	5	8	30	2	1
1	2	2011	7	2	135.9	33.8	2	3	2	3	3	1	3	3	1	9	0	3	1
1	1	2010	11	2	134.0	27.6	1	2	2	3	3	1	4	2	4	4	59	4	1
1	2	2011	1	2	143.3	34.7	1	2	2	4	4	1	3	3	1	8	30	1	1
1	1	2011	9	2	137.7	47.8	1	2	2	4	4	1	1	2	1	9	30	2	1
1	2	2010	4	2	164.3	57.5	2	2	2	3	4	1	2	2	1	9	30	2	1
1	1	2011	9	2	127.0	39.0	2	2	2	2	4	1	3	2	2	9	0	2	1
1	1	2010	6	2	139.7	31.4	1	2	2	3	4	1	3	2	2	9	30	2	1
1	2	2010	1	2	139.9	35.9	1	2	2	2	2	1	1	3	2	9	30	2	1
1	1	2010	6	2	135.5	37.2	1	2	1	3	4	1	4	2	4	10	30	2	1
1	1	2008	12	2	134.5	31.9	1	1	2	3	2	1	3	3	3	9	10	3	1
1	2	2010	4	2	150.5	102.7	2	2	2	3	2	1	3	2	1	8	13	4	4
1	1	2010	8	2	140.0	31.5	1	2	2	4	4	1	3	3	2	9	0	2	1
1	1	2010	2	2	143.5	40.9	1	2	2	3	3	1	3	2	2	7	10	1	2
1	1	2010	7	2	143.1	39.0	2	2	2	3	3	1	2	3	4	4	30	2	2
1	1	2010	7	2	154.5	54.9	2	2	2	2	2	1	5	2	3	9	0	3	2
1	2	2010	3	2	148.0	47.0	1	2	2	3	3	1	2	3	1	8	30	2	2
1	1	2010	9	2	146.1	40.1	2	2	2	2	3	1	2	2	1	8	20	2	2
1	2	2010	7	2	133.4	29.1	2	3	2	4	4	1	1	2	2	8	10	2	1
1	1	2010	8	2	128.5	33.0	2	2	2	3	3	1	2	2	1	7	10	2	1
1	2	2010	11	2	137.5	31.0	2	2	2	3	3	1	1	3	3	8	0	2	2
1	1	2010	7	2	136.5	29.0	1	3	1	4	4	1	5	3	4	10	23	2	1
1	1	2010	7	2	134.5	29.0	1	1	1	4	4	1	5	4	2	9	23	2	1
1	1	2010	8	2	139.0	30.0	2	2	2	2	2	1	3	3	1	9	10	1	1
1	2	2010	11	2	138.1	31.4	1	1	1	3	4	1	1	2	4	8	30	1	2
1	2	2010	11	2	137.5	30.0	1	1	1	4	4	1	1	2	1	12	30	2	2
1	1	2010	4	2	152.5	45.0	2	2	2	3	2	2	2	3	2	8	50	3	1
1	2	2010	1	2	151.0	42.1	2	2	2	3	4	1	3	2	1	8	30	2	1
1	2	2010	4	2	148.0	37.0	1	1	1	4	4	1	5	3	3	9	10	2	1
1	2	2009	11	2	153.5	52.0	1	2	2	3	2	1	1	2	1	9	30	2	1
1	1	2010	1	2	148.0	50.7	1	1	1	3	3	1	2	3	4	9	30	6	2
1	2	2010	2	2	150.5	50.5	2	2	2	3	3	1	3	2	1	8	0	2	2
1	1	2010	7	2	154.5	74.6	2	2	2	4	2	1	2	1	4	9	0	1	1
1	1	2010	7	2	144.5	45.5	2	2	2	3	3	1	2	3	1	10	10	4	2
1	2	2009	4	2	154.2	51.4	2	2	2	4	4	1	5	3	1	8	30	1	1
1	2	2010	1	2	147.5	32.5	2	2	2	3	4	1	1	2	2	9	30	3	3
1	1	2010	8	2	137.3	31.3	2	2	2	3	3	1	1	4	3	9	20	2	1
1	1	2010	2	2	152.5	64.9	2	2	2	2	3	1	1	2	1	10	0	3	2
1	2	2010	4	2	151.7	53.3	1	2	2	3	4	1	1	2	1	8	30	2	2
1	2	2010	2	2	142.7	33.0	2	2	1	4	4	1	5	3	1	8	30	2	2
1	1	2010	1	2	142.7	48.8	1	1	1	2	2	1	1	2	4	9	30	3	1
1	2	2010	10	2	144.3	33.6	2	2	2	3	3	1	3	3	4	10	0	2	1
1	1	2010	3	2	154.1	53.5	1	2	2	4	2	1	3	3	3	9	0	1	1
1	1	2010	9	2	139.8	38.3	1	1	1	2	4	1	2	2	2	8	20	2	1
1	2	2010	2	2	150.2	40.0	1	2	2	3	3	1	2	3	1	8	30	2	1
1	1	2009	12	2	142.4	34.4	1	1	1	2	1	1	1	2	1	9	10	2	1
1	2	2009	12	2	143.5	41.5	2	2	2	3	4	1	2	3	4	9	30	3	1
1	2	2009	10	2	140.7	34.3	1	2	2	3	3	1	3	3	2	7	10	1	1
1	1	2009	12	2	151.7	56.0	2	2	1	3	2	1	3	3	5	8	30	3	2
1	2	2009	10	2	140.0	50.1	1	2	1	3	3	1	3	2	1	8	50	2	1
1	1	2010	5	2	144.2	42.2	2	2	2	3	2	1	2	2	5	9	40	2	1
1	2	2009	3	2	143.6	40.4	2	2	2	2	3	2	4	2	4	8	10	1	1
1	1	2010	7	2	157.7	82.2	1	2	1	3	3	1	2	3	2	8	0	2	1
1	1	2010	4	2	148.7	47.2	2	2	2	3	4	1	3	3	1	10	30	1	1
1	1	2010	10	2	133.2	38.4	1	2	1	2	2	1	1	2	3	8	10	2	2
1	1	2010	9	2	142.1	35.5	1	2	1	4	4	1	3	3	4	8	40	2	2
1	1	2009	12	2	148.2	61.4	1	1	1	4	3	1	2	3	1	8	30	2	1
1	2	2010	8	2	137.7	41.1	2	2	2	3	3	1	3	4	1	8	30	1	1
1	2	2010	8	2	141.1	42.8	2	2	2	3	3	1	2	2	3	9	30	2	1
1	1	2010	9	2	131.3	32.1	2	2	2	3	3	1	3	3	1	8	30	2	1
1	1	2010	8	2	147.3	67.9	2	2	2	3	3	1	3	3	2	8	0	2	2
1	1	2010	1	2	138.0	28.7	1	2	1	3	4	1	2	3	2	8	30	2	2
1	1	2009	11	2	143.0	42.5	2	2	2	3	3	1	4	3	1	8	30	1	1
1	1	2010	3	2	133.6	38.4	1	2	2	3	3	1	2	3	1	10	10	2	1
1	1	2010	10	2	130.0	29.6	1	1	1	4	4	1	5	3	2	8	4	2	1
1	2	2010	4	2	146.4	44.1	2	2	2	3	2	1	2	3	2	10	30	3	3
1	1	2009	11	2	149.2	45.4	1	1	1	3	4	1	3	3	3	10	2	2	1
1	2	2010	10	2	142.1	39.6	2	2	2	3	4	1	2	2	1	8	30	2	1
1	2	2010	4	2	156.7	43.3	2	2	2	4	2	1	1	3	2	9	30	1	1
1	2	2010	4	2	158.7	72.5	2	2	2	3	3	1	3	2	5	9	0	2	2
1	1	2010	1	2	136.1	30.4	1	2	2	3	4	1	1	2	4	9	30	2	1
1	1	2010	8	2	150.2	55.0	2	2	1	3	4	1	1	2	1	9	30	4	5
1	2	2010	3	2	151.7	49.8	2	1	2	2	4	1	2	3	2	8	30	4	4
1	1	2009	12	2	138.0	41.2	1	1	2	3	3	1	4	4	1	9	30	2	2
1	1	2010	3	2	137.2	33.4	1	1	1	2	3	1	2	2	1	8	30	3	1
1	1	2010	1	2	147.0	48.6	2	2	2	3	4	1	5	4	2	9	30	2	2
1	2	2010	9	2	146.2	43.4	1	2	2	3	2	1	3	3	3	8	30	2	1
1	1	2010	9	2	144.2	41.4	2	2	2	3	4	1	1	3	4	9	30	2	1
1	1	2010	6	2	154.8	57.5	1	2	2	2	3	1	1	3	3	7	45	1	1
1	2	2010	2	2	146.7	35.3	1	1	1	2	2	1	1	2	1	9	40	2	1
1	2	2010	9	2	144.4	37.1	1	1	1	2	2	1	5	2	4	9	20	2	2
1	2	2009	8	2	139.8	30.7	2	2	2	3	3	1	2	2	4	9	30	1	1
1	2	2010	1	2	146.2	35.8	1	2	1	2	4	1	1	2	2	9	33	2	2
1	1	2010	3	2	137.6	30.2	1	2	2	4	4	1	5	3	1	9	30	2	1
1	2	2010	5	2	140.0	57.7	1	1	1	2	2	1	1	2	1	9	30	2	1
1	1	2009	11	2	140.7	35.6	1	1	2	3	2	1	2	2	2	6	30	2	1
1	1	2009	8	2	153.0	41.2	2	2	2	2	3	1	4	2	1	9	30	4	1
1	1	2009	10	2	145.4	39.0	1	1	1	3	4	1	2	2	3	8	30	2	1
1	2	2010	12	2	146.5	33.4	2	2	2	3	3	1	3	2	2	10	0	2	1
1	1	2010	3	2	133.4	28.0	2	3	2	4	4	1	3	4	2	8	30	6	1
1	2	2010	7	2	133.0	24.7	2	2	1	3	4	1	2	3	4	8	0	2	2
1	1	2009	12	2	136.2	33.8	2	2	2	4	4	1	4	2	1	7	0	2	2
1	1	2010	3	2	141.0	34.9	2	1	2	3	3	1	4	3	3	8	12	4	1
1	2	2010	1	2	141.2	32.6	1	2	1	2	2	1	2	2	2	8	10	2	2
1	1	2010	2	1	150.0	38.1	2	2	1	2	3	1	1	2	3	8	0	1	1
1	1	2010	8	2	142.4	46.9	2	2	2	3	3	1	4	3	1	8	30	3	1
1	1	2009	12	1	142.2	31.8	2	2	2	3	3	1	1	1	1	7	30	6	1
1	2	2008	12	2	154.5	50.5	2	2	1	4	4	2	3	3	1	8	20	2	2
1	2	2009	10	2	156.5	84.5	1	2	2	2	2	1	1	4	4	7	30	1	1
1	1	2008	7	2	177.5	92.0	2	2	2	3	3	1	1	3	1	10	0	2	1
1	1	2009	7	2	138.5	34.0	1	2	1	3	4	1	3	2	2	9	30	1	1
1	2	2009	6	2	160.5	45.0	1	3	3	3	4	1	5	3	3	7	30	2	2
1	1	2008	2	2	146.0	42.5	1	2	2	3	3	1	1	2	2	8	20	2	1
1	2	2009	4	2	161.5	58.0	2	2	2	3	3	1	1	2	1	7	0	2	1
1	1	2009	2	2	156.5	58.0	2	2	2	2	3	1	1	2	4	8	0	2	1
1	2	2009	8	2	142.0	35.0	1	1	1	2	1	1	1	3	2	8	30	2	1
1	2	2009	8	2	145.5	62.0	2	2	3	1	2	1	5	3	2	8	30	3	1
1	2	2008	12	2	159.5	51.0	1	2	2	2	4	1	1	3	3	6	56	1	1
1	2	2008	11	2	150.5	44.0	2	2	2	2	3	1	2	3	2	7	59	3	3
1	2	2008	10	2	157.5	41.0	1	1	1	2	2	1	3	3	5	8	30	2	1
1	2	2009	3	2	151.0	52.5	2	1	2	3	3	1	2	3	4	10	0	2	2
1	2	2007	12	2	147.0	42.0	1	1	1	4	4	1	3	3	1	8	30	2	2
1	1	2009	1	2	160.0	48.5	1	1	1	3	1	1	1	3	4	4	20	1	2
1	2	2008	10	2	149.5	33.0	1	2	1	2	4	1	3	3	1	8	10	2	1
1	1	2009	2	1	146.0	49.5	1	2	1	3	1	1	2	2	2	9	20	2	1
1	2	2008	9	2	154.5	50.0	2	2	2	3	4	1	3	3	5	8	30	2	1
1	1	2008	11	2	145.5	41.0	1	3	2	1	4	1	3	3	4	8	30	2	2
1	2	2009	10	2	152.5	45.5	1	2	2	3	3	1	4	2	1	9	10	2	1
1	2	2009	8	2	143.0	44.5	2	2	2	3	4	1	3	3	4	10	10	2	2
1	2	2008	8	2	147.5	42.5	2	2	2	2	2	2	1	2	2	8	30	2	1
1	2	2009	7	2	153.5	44.5	2	2	2	4	4	1	4	3	4	8	30	3	3
1	1	2009	5	2	138.5	30.5	2	2	2	2	2	2	2	3	4	10	30	3	1
1	2	2009	11	2	146.0	35.5	1	2	1	3	3	1	1	3	2	9	30	3	1
1	2	2009	11	2	153.0	38.0	1	2	2	3	3	1	5	3	2	8	30	2	1
1	2	2009	1	1	143.5	48.0	2	2	2	3	3	1	4	3	1	10	10	1	1
1	2	2009	1	2	150.5	47.5	3	2	2	3	4	1	3	3	2	10	30	4	1
1	2	2008	4	2	149.5	44.5	2	2	1	3	4	1	4	2	4	8	10	3	2
1	2	2010	5	2	137.5	31.0	2	2	2	2	3	1	3	2	4	8	30	2	1
1	1	2009	10	2	149.5	65.0	2	2	2	3	3	1	2	3	2	8	20	2	1
1	2	2009	12	2	142.0	36.5	1	2	1	4	4	1	2	3	2	10	0	2	2
1	2	2009	10	2	149.5	48.5	1	2	1	2	4	1	2	3	2	7	30	3	3
1	2	2009	10	2	149.0	61.5	2	2	2	2	3	1	3	3	1	8	59	2	2
1	1	2008	12	2	145.5	37.5	2	1	1	2	4	1	2	3	1	8	30	2	2
1	2	2009	2	2	148.0	52.0	2	2	2	3	4	1	2	3	2	9	30	1	1
1	1	2010	1	1	136.5	29.0	2	1	2	2	2	1	5	2	1	10	30	1	1
1	2	2009	3	2	146.0	47.0	2	2	2	3	3	1	1	2	1	8	20	2	1
1	1	2009	11	2	140.5	38.0	1	2	2	3	2	1	1	2	1	8	30	2	1
1	1	2009	10	1	149.0	71.5	2	3	2	3	3	2	2	2	2	8	30	2	2
1	1	2009	6	2	154.0	38.0	2	2	2	3	3	1	2	3	4	10	30	3	1
1	2	2009	11	2	131.0	37.5	2	2	2	3	4	1	1	3	5	11	30	3	1
1	1	2009	1	2	155.0	53.0	1	2	2	2	3	1	2	2	4	8	0	3	1
1	1	2009	1	2	156.5	50.0	1	1	1	4	4	1	5	3	1	10	0	1	1
1	1	2009	7	2	145.5	51.0	1	1	1	3	4	1	1	3	3	8	30	2	1
1	1	2008	6	2	156.0	61.0	2	2	1	2	1	1	3	3	2	8	30	3	1
1	2	2009	4	2	145.0	38.5	2	2	2	2	1	1	4	3	2	8	30	2	2
1	1	2009	8	2	150.0	59.5	1	1	1	4	4	1	3	3	2	8	54	2	1
1	1	2009	5	2	155.0	61.5	1	2	2	3	3	1	1	3	2	10	50	2	1
1	1	2009	4	1	161.0	75.0	2	1	2	3	4	1	2	3	2	8	20	3	1
1	2	2009	6	2	150.0	57.0	2	2	2	2	2	1	5	2	1	8	0	2	1
1	1	2008	12	2	161.5	95.5	2	2	2	3	4	1	3	2	1	9	20	4	1
1	2	2009	9	2	156.0	48.5	1	2	1	4	3	1	4	4	4	8	0	2	1
1	2	2009	11	2	150.5	41.0	1	2	1	4	4	1	4	2	4	4	30	3	2
1	2	2009	1	2	158.0	58.0	2	2	1	3	4	2	2	3	4	8	20	2	1
1	2	2009	10	2	158.6	34.0	2	2	2	3	2	1	3	2	1	8	30	2	1
1	2	2009	1	2	143.0	40.0	1	1	1	3	3	1	3	2	2	7	10	1	1
1	2	2009	6	2	145.5	42.0	1	1	1	3	3	1	5	3	2	10	30	2	1
1	2	2009	2	1	161.0	50.5	2	2	2	3	3	1	2	3	4	8	30	2	1
1	1	2009	1	2	154.8	56.5	2	2	2	3	3	1	2	2	1	8	30	2	1
1	1	2009	9	2	147.0	59.0	2	2	2	3	2	1	4	4	1	8	0	2	1
1	2	2009	3	2	156.0	44.6	2	2	2	3	4	1	5	3	5	7	20	2	2
1	2	2010	2	2	140.0	33.0	2	2	2	3	3	1	3	4	2	10	10	3	3
1	1	2009	8	2	156.5	70.5	1	1	1	2	4	1	2	3	1	8	30	2	1
1	1	2008	9	2	150.0	51.5	2	2	2	3	4	1	2	2	2	10	0	2	1
1	2	2009	1	2	154.0	44.0	2	2	2	4	4	1	5	3	2	8	30	2	1
1	2	2009	12	2	143.6	53.5	1	1	1	3	3	1	4	3	5	8	20	4	2
1	2	2009	2	2	149.5	37.0	1	2	1	4	2	1	4	2	3	10	30	2	2
1	1	2009	3	2	156.5	37.5	2	2	2	3	4	1	2	3	1	9	0	2	2
1	1	2009	5	2	139.8	52.9	2	2	2	3	4	2	2	2	5	8	30	2	2
1	2	2008	10	2	153.5	48.0	1	2	1	3	3	1	4	4	4	9	30	2	1
1	2	2009	6	2	150.3	53.5	1	1	1	4	4	1	2	2	4	8	0	2	1
1	1	2010	1	2	142.8	55.5	2	2	2	3	4	1	2	2	5	11	30	3	1
1	1	2009	10	2	144.0	40.0	1	1	2	3	4	1	5	2	4	8	10	2	1
1	1	2009	5	2	142.3	41.5	2	1	1	3	4	1	2	2	3	8	10	2	1
1	2	2009	9	2	149.2	44.0	1	2	2	3	3	1	1	3	1	10	30	2	1
1	1	2009	8	2	159.5	60.0	2	2	1	4	4	1	4	3	3	7	30	1	1
1	2	2010	1	2	151.1	37.5	1	1	1	3	3	1	5	4	2	8	30	2	2
1	2	2008	11	2	156.6	44.0	1	2	2	4	4	2	2	2	2	9	30	3	3
1	1	2007	3	2	163.0	47.0	2	2	2	2	4	1	3	3	1	8	30	2	1
1	1	2009	8	2	151.6	61.5	1	2	2	3	1	1	3	2	3	8	30	3	2
1	1	2009	11	2	153.6	60.0	2	2	2	3	4	1	4	2	3	9	3	2	2
1	2	2009	10	2	156.8	52.5	2	2	2	3	2	1	2	2	3	8	23	1	1
1	2	2009	9	2	140.0	35.5	1	1	2	4	1	1	2	2	3	8	30	2	2
1	2	2009	5	2	133.4	31.5	2	2	2	3	3	1	2	4	1	8	0	3	1
1	1	2009	8	2	140.0	49.0	2	2	2	3	4	1	3	2	1	8	26	3	1
1	1	2009	2	2	144.8	34.0	1	1	1	4	4	1	5	3	1	8	30	2	1
1	1	2009	9	2	138.5	33.0	2	2	2	3	2	1	2	3	1	7	0	2	2
1	1	2009	7	2	144.3	51.5	2	2	2	3	3	1	3	3	4	8	0	1	1
1	2	2009	4	2	149.0	40.5	2	2	2	3	3	1	5	3	1	8	0	1	1
1	2	2009	8	2	156.0	38.5	1	2	1	4	4	1	2	3	2	9	30	1	1
1	1	2009	4	2	143.2	50.5	2	2	2	2	3	1	2	2	3	8	10	5	5
1	1	2009	10	2	138.5	41.0	1	2	2	3	3	1	3	2	4	6	30	2	1
1	1	2008	11	2	157.0	66.5	1	1	1	3	3	1	2	2	2	9	10	2	2
1	2	2008	11	2	150.0	49.0	1	2	2	3	3	1	4	2	1	8	30	2	1
1	1	2009	2	2	137.0	29.5	2	1	1	3	4	1	3	2	5	9	0	5	3
1	2	2009	3	2	151.0	42.5	1	1	1	3	4	2	3	4	1	8	20	2	1
1	1	2009	7	2	158.0	67.0	1	2	2	2	4	1	2	3	5	9	30	2	1
1	2	2009	6	2	143.3	28.0	2	2	2	4	4	1	2	3	1	7	30	1	5
1	1	2008	12	2	148.0	68.5	1	1	1	2	4	1	1	4	2	10	30	1	1
1	1	2007	12	2	147.0	39.0	2	2	2	3	4	1	4	2	1	8	30	1	1
1	1	2008	7	2	141.3	48.0	1	2	2	2	2	1	2	2	1	9	30	2	1
1	1	2009	7	1	141.6	48.0	1	2	1	3	3	1	3	3	1	9	10	2	2
1	1	2009	11	2	144.6	53.0	2	2	2	2	3	1	5	2	4	9	30	4	1
