# Supplementary material for: Prevalence of overweight/obesity and related factors in Keerqin District, Tongliao City: A cross-sectional study
Source: PLoS One. 2023 Aug 4;18(8):e0282414. doi: 10.1371/journal.pone.0282414 (PMC10403123; doi:10.1371/journal.pone.0282414)
Supplement: S2 Data — (XLSX) [file pone.0282414.s003.xlsx]

## Sheet: Sheet1
平时并不困扰我的事情在使我心烦	平时并不困扰我的事情在使我心烦	不想吃东西；胃口不好	不想吃东西；胃口不好	我总觉得即便有家人或朋友帮助也无法摆脱这种苦闷	我总觉得即便有家人或朋友帮助也无法摆脱这种苦闷	我同别人一样感觉良好	我同别人一样感觉良好	我很难集中精力做事	我很难集中精力做事	我感到压抑	我感到压抑	我感到做什么事都很费劲	我感到做什么事都很费劲	我觉得未来有希望	我觉得未来有希望	我认为我的生活一无是处	我认为我的生活一无是处	我感到恐惧	我感到恐惧	我睡觉后不能缓解疲劳	我睡觉后不能缓解疲劳	我很幸福	我很幸福	我平时话比较少	我平时话比较少	我感到孤独	我感到孤独	人们对我不友好	人们对我不友好	我生活快乐	我生活快乐	我曾经放生痛哭	我曾经放生痛哭	我感到忧愁	我感到忧愁	我觉得别人厌恶我	我觉得别人厌恶我	我走路很慢	我走路很慢
2	1	3	2	1	0	3	1	1	0	4	3	2	1	4	0	1	0	1	0	2	1	2	2	2	1	2	1	2	1	2	2	1	0	2	1	1	0	1	0
2	1	1	0	1	0	4	0	3	2	1	0	1	0	4	0	1	0	1	0	1	0	4	0	1	0	2	1	2	1	4	0	2	1	2	1	2	1	2	1
1	0	2	1	1	0	3	1	1	0	1	0	1	0	3	1	1	0	1	0	1	0	4	0	2	1	1	0	1	0	4	0	1	0	1	0	1	0	1	0
2	1	1	0	1	0	3	1	1	0	3	2	2	1	4	0	1	0	1	0	1	0	2	2	4	3	4	3	1	0	2	2	2	1	3	2	1	0	1	0
1	0	2	1	2	1	2	2	2	1	1	0	1	0	4	0	1	0	3	2	1	0	4	0	1	0	1	0	1	0	4	0	1	0	3	2	1	0	1	0
1	0	1	0	1	0	2	2	2	1	1	0	1	0	3	1	1	0	1	0	2	1	3	1	2	1	2	1	1	0	3	1	1	0	2	1	2	1	2	1
1	0	1	0	1	0	4	0	2	1	2	1	2	1	1	3	1	0	1	0	1	0	4	0	4	3	2	1	1	0	4	0	2	1	2	1	2	1	1	0
1	0	1	0	1	0	1	3	1	0	1	0	1	0	4	0	1	0	1	0	1	0	4	0	1	0	1	0	1	0	4	0	1	0	1	0	1	0	1	0
1	0	1	0	1	0	2	2	2	1	2	1	2	1	4	0	2	1	2	1	1	0	4	0	2	1	1	0	1	0	2	2	2	1	3	2	3	2	1	0
2	1	1	0	1	0	4	0	3	2	2	1	1	0	4	0	1	0	1	0	1	0	3	1	2	1	2	1	2	1	3	1	2	1	2	1	2	1	2	1
2	1	2	1	2	1	2	2	2	1	2	1	2	1	2	2	2	1	2	1	2	1	2	2	2	1	2	1	2	1	2	2	2	1	2	1	2	1	1	0
1	0	1	0	1	0	2	2	2	1	1	0	2	1	4	0	2	1	2	1	1	0	4	0	1	0	1	0	1	0	4	0	1	0	1	0	2	1	1	0
1	0	1	0	1	0	4	0	1	0	1	0	1	0	4	0	1	0	1	0	1	0	4	0	1	0	1	0	1	0	4	0	1	0	1	0	1	0	1	0
1	0	1	0	2	1	3	1	4	3	1	0	1	0	4	0	1	0	1	0	1	0	4	0	1	0	1	0	1	0	4	0	1	0	1	0	1	0	1	0
2	1	2	1	1	0	3	1	2	1	1	0	1	0	3	1	2	1	1	0	1	0	3	1	3	2	3	2	3	2	2	2	1	0	3	2	2	1	1	0
2	1	1	0	2	1	1	3	2	1	2	1	2	1	1	3	2	1	2	1	2	1	2	2	1	0	2	1	1	0	2	2	1	0	2	1	2	1	2	1
3	2	1	0	2	1	2	2	4	3	3	2	2	1	4	0	1	0	1	0	3	2	4	0	4	3	1	0	1	0	4	0	1	0	1	0	1	0	1	0
2	1	2	1	1	0	1	3	4	3	2	1	1	0	2	2	1	0	1	0	1	0	2	2	1	0	2	1	2	1	2	2	2	1	2	1	2	1	1	0
1	0	1	0	1	0	1	3	2	1	2	1	1	0	4	0	1	0	1	0	1	0	4	0	4	3	1	0	1	0	4	0	1	0	1	0	1	0	1	0
1	0	2	1	1	0	4	0	1	0	1	0	1	0	4	0	1	0	1	0	1	0	4	0	1	0	1	0	1	0	4	0	1	0	1	0	1	0	1	0
2	1	2	1	1	0	2	2	2	1	3	2	2	1	2	2	2	1	3	2	2	1	2	2	2	1	4	3	3	2	2	2	3	2	3	2	4	3	2	1
2	1	2	1	1	0	1	3	1	0	3	2	3	2	2	2	2	1	2	1	1	0	2	2	2	1	2	1	3	2	3	1	2	1	2	1	3	2	2	1
1	0	2	1	3	2	3	1	1	0	1	0	2	1	4	0	1	0	1	0	1	0	4	0	2	1	2	1	1	0	3	1	4	3	1	0	1	0	1	0
1	0	2	1	2	1	1	3	2	1	4	3	2	1	1	3	4	3	1	0	4	3	2	2	4	3	4	3	1	0	2	2	1	0	4	3	1	0	1	0
1	0	1	0	1	0	4	0	2	1	1	0	1	0	3	1	1	0	1	0	1	0	3	1	1	0	1	0	1	0	4	0	1	0	1	0	1	0	1	0
1	0	1	0	1	0	1	3	1	0	2	1	2	1	2	2	1	0	1	0	1	0	2	2	1	0	1	0	1	0	4	0	1	0	1	0	1	0	1	0
1	0	2	1	1	0	1	3	1	0	2	1	1	0	2	2	2	1	1	0	1	0	2	2	1	0	2	1	1	0	2	2	1	0	1	0	1	0	1	0
1	0	1	0	1	0	4	0	1	0	1	0	1	0	4	0	1	0	1	0	2	1	4	0	1	0	1	0	1	0	4	0	1	0	1	0	1	0	2	1
1	0	1	0	1	0	4	0	2	1	2	1	1	0	4	0	1	0	1	0	1	0	4	0	1	0	1	0	1	0	4	0	2	1	2	1	2	1	1	0
1	0	1	0	1	0	4	0	1	0	1	0	1	0	4	0	1	0	1	0	1	0	4	0	1	0	1	0	1	0	4	0	1	0	1	0	1	0	1	0
1	0	2	1	3	2	3	1	1	0	2	1	1	0	4	0	1	0	1	0	1	0	4	0	1	0	1	0	1	0	4	0	2	1	2	1	2	1	1	0
1	0	1	0	1	0	1	3	1	0	1	0	1	0	2	2	1	0	1	0	1	0	2	2	1	0	1	0	1	0	4	0	1	0	1	0	1	0	1	0
1	0	1	0	1	0	4	0	1	0	1	0	1	0	4	0	1	0	1	0	1	0	4	0	1	0	1	0	1	0	4	0	1	0	1	0	1	0	1	0
1	0	1	0	1	0	4	0	1	0	1	0	1	0	4	0	1	0	1	0	1	0	4	0	1	0	1	0	1	0	4	0	1	0	1	0	1	0	1	0
1	0	1	0	1	0	4	0	1	0	1	0	1	0	4	0	1	0	1	0	1	0	4	0	1	0	1	0	1	0	4	0	1	0	1	0	1	0	1	0
1	0	1	0	1	0	4	0	1	0	1	0	1	0	4	0	1	0	1	0	1	0	4	0	1	0	1	0	1	0	4	0	1	0	1	0	1	0	1	0
1	0	1	0	1	0	4	0	1	0	1	0	1	0	4	0	1	0	1	0	1	0	4	0	1	0	1	0	1	0	4	0	1	0	1	0	1	0	1	0
2	1	1	0	1	0	4	0	2	1	1	0	1	0	4	0	1	0	2	1	2	1	4	0	3	2	1	0	1	0	4	0	1	0	1	0	1	0	2	1
1	0	1	0	1	0	4	0	2	1	1	0	1	0	4	0	1	0	1	0	1	0	4	0	1	0	1	0	1	0	4	0	1	0	1	0	1	0	1	0
2	1	1	0	1	0	1	3	2	1	1	0	1	0	3	1	1	0	1	0	1	0	3	1	1	0	1	0	1	0	4	0	1	0	1	0	1	0	1	0
1	0	1	0	1	0	4	0	1	0	1	0	1	0	4	0	1	0	1	0	1	0	4	0	1	0	1	0	1	0	4	0	1	0	1	0	1	0	1	0
1	0	3	2	1	0	2	2	3	2	2	1	2	1	1	3	1	0	1	0	2	1	4	0	1	0	2	1	1	0	1	3	2	1	2	1	2	1	4	3
1	0	1	0	1	0	1	3	2	1	1	0	1	0	4	0	1	0	1	0	1	0	4	0	1	0	1	0	1	0	4	0	1	0	1	0	2	1	1	0
2	1	2	1	1	0	1	3	1	0	1	0	1	0	4	0	1	0	1	0	1	0	1	3	1	0	1	0	1	0	1	3	1	0	1	0	1	0	1	0
1	0	1	0	3	2	2	2	1	0	2	1	2	1	4	0	2	1	2	1	1	0	2	2	1	0	4	3	1	0	2	2	1	0	2	1	2	1	1	0
1	0	1	0	1	0	4	0	1	0	1	0	1	0	4	0	1	0	1	0	1	0	4	0	1	0	1	0	1	0	4	0	1	0	1	0	1	0	1	0
1	0	1	0	1	0	1	3	1	0	1	0	1	0	4	0	1	0	1	0	1	0	4	0	1	0	1	0	1	0	4	0	1	0	1	0	1	0	1	0
1	0	1	0	1	0	1	3	1	0	1	0	1	0	1	3	1	0	1	0	1	0	2	2	1	0	1	0	1	0	1	3	1	0	1	0	1	0	2	1
1	0	1	0	1	0	4	0	1	0	1	0	1	0	4	0	1	0	1	0	1	0	4	0	1	0	1	0	1	0	4	0	1	0	1	0	1	0	1	0
1	0	1	0	1	0	4	0	1	0	1	0	1	0	4	0	1	0	1	0	1	0	4	0	1	0	1	0	1	0	4	0	1	0	1	0	1	0	1	0
1	0	1	0	1	0	4	0	1	0	1	0	1	0	4	0	1	0	1	0	1	0	4	0	1	0	1	0	1	0	4	0	1	0	1	0	1	0	1	0
1	0	2	1	1	0	1	3	1	0	4	3	1	0	3	1	1	0	1	0	1	0	2	2	2	1	1	0	1	0	2	2	1	0	2	1	1	0	1	0
1	0	1	0	1	0	4	0	1	0	1	0	1	0	4	0	1	0	1	0	1	0	4	0	2	1	1	0	1	0	4	0	2	1	2	1	2	1	4	3
1	0	1	0	1	0	4	0	3	2	1	0	3	2	3	1	1	0	1	0	2	1	4	0	1	0	1	0	1	0	4	0	1	0	1	0	1	0	1	0
1	0	2	1	2	1	1	3	3	2	2	1	1	0	4	0	2	1	2	1	1	0	3	1	2	1	2	1	1	0	2	2	2	1	2	1	2	1	2	1
1	0	1	0	1	0	1	3	1	0	3	2	1	0	3	1	3	2	3	2	2	1	2	2	2	1	3	2	2	1	2	2	2	1	2	1	3	2	3	2
1	0	2	1	1	0	2	2	2	1	1	0	1	0	2	2	1	0	1	0	1	0	1	3	1	0	1	0	1	0	1	3	2	1	2	1	1	0	1	0
1	0	1	0	1	0	1	3	1	0	1	0	1	0	1	3	1	0	1	0	1	0	1	3	2	1	2	1	1	0	2	2	2	1	2	1	2	1	2	1
1	0	1	0	1	0	1	3	1	0	1	0	1	0	1	3	1	0	1	0	4	3	4	0	1	0	1	0	1	0	1	3	1	0	1	0	1	0	4	3
1	0	2	1	1	0	2	2	1	0	1	0	1	0	4	0	1	0	1	0	1	0	4	0	4	3	1	0	1	0	4	0	1	0	2	1	1	0	4	3
1	0	1	0	1	0	1	3	1	0	1	0	1	0	1	3	1	0	1	0	1	0	4	0	1	0	1	0	1	0	4	0	1	0	1	0	1	0	1	0
1	0	1	0	1	0	2	2	1	0	1	0	2	1	3	1	1	0	1	0	1	0	4	0	2	1	1	0	1	0	4	0	1	0	1	0	1	0	1	0
2	1	2	1	3	2	3	1	4	3	4	3	1	0	4	0	2	1	1	0	2	1	4	0	4	3	1	0	3	2	3	1	1	0	3	2	2	1	1	0
2	1	1	0	1	0	4	0	2	1	3	2	3	2	4	0	2	1	2	1	3	2	3	1	2	1	3	2	2	1	3	1	1	0	2	1	1	0	1	0
1	0	1	0	1	0	2	2	4	3	2	1	1	0	3	1	1	0	1	0	3	2	2	2	1	0	2	1	3	2	2	2	1	0	3	2	2	1	1	0
2	1	1	0	1	0	4	0	2	1	4	3	1	0	3	1	1	0	1	0	1	0	1	3	1	0	1	0	1	0	4	0	1	0	2	1	1	0	1	0
2	1	1	0	1	0	3	1	3	2	2	1	3	2	4	0	3	2	1	0	1	0	3	1	1	0	1	0	1	0	4	0	2	1	2	1	1	0	1	0
2	1	1	0	1	0	1	3	3	2	2	1	1	0	2	2	1	0	1	0	2	1	1	3	1	0	1	0	1	0	3	1	2	1	2	1	3	2	4	3
1	0	1	0	1	0	4	0	1	0	1	0	1	0	4	0	1	0	1	0	1	0	4	0	1	0	1	0	1	0	4	0	1	0	1	0	1	0	1	0
2	1	1	0	1	0	2	2	1	0	1	0	1	0	1	3	1	0	1	0	1	0	2	2	2	1	1	0	2	1	3	1	1	0	1	0	1	0	1	0
3	2	3	2	4	3	4	0	3	2	3	2	2	1	4	0	3	2	4	3	4	3	4	0	3	2	4	3	4	3	4	0	2	1	4	3	4	3	4	3
1	0	1	0	1	0	4	0	1	0	1	0	1	0	4	0	1	0	1	0	1	0	4	0	1	0	1	0	1	0	4	0	1	0	1	0	1	0	1	0
2	1	1	0	1	0	2	2	1	0	1	0	1	0	3	1	1	0	1	0	2	1	3	1	1	0	1	0	1	0	3	1	2	1	1	0	2	1	2	1
2	1	2	1	2	1	2	2	2	1	2	1	2	1	2	2	2	1	2	1	2	1	2	2	2	1	2	1	2	1	2	2	2	1	2	1	2	1	2	1
1	0	1	0	1	0	1	3	1	0	1	0	1	0	3	1	1	0	1	0	1	0	4	0	1	0	1	0	1	0	4	0	2	1	1	0	1	0	1	0
1	0	1	0	1	0	4	0	1	0	1	0	1	0	4	0	1	0	1	0	1	0	4	0	1	0	1	0	1	0	4	0	1	0	1	0	1	0	1	0
2	1	1	0	4	3	4	0	4	3	4	3	3	2	4	0	4	3	1	0	2	1	4	0	2	1	3	2	1	0	4	0	3	2	2	1	1	0	2	1
1	0	1	0	2	1	2	2	3	2	2	1	1	0	1	3	1	0	1	0	1	0	1	3	1	0	1	0	1	0	1	3	1	0	1	0	1	0	1	0
1	0	1	0	1	0	4	0	1	0	1	0	1	0	4	0	1	0	1	0	1	0	4	0	1	0	1	0	1	0	4	0	1	0	1	0	1	0	1	0
1	0	1	0	1	0	1	3	1	0	2	1	2	1	3	1	2	1	2	1	2	1	1	3	1	0	3	2	1	0	2	2	2	1	1	0	1	0	1	0
1	0	2	1	1	0	4	0	2	1	1	0	2	1	3	1	1	0	1	0	2	1	4	0	1	0	2	1	1	0	4	0	2	1	2	1	1	0	1	0
1	0	1	0	1	0	4	0	1	0	1	0	1	0	4	0	1	0	1	0	1	0	4	0	1	0	1	0	1	0	4	0	1	0	1	0	1	0	1	0
1	0	1	0	1	0	4	0	1	0	1	0	1	0	4	0	1	0	1	0	1	0	4	0	1	0	1	0	1	0	4	0	1	0	1	0	1	0	1	0
4	3	1	0	4	3	1	3	4	3	4	3	4	3	2	2	2	1	2	1	1	0	2	2	4	3	4	3	2	1	2	2	1	0	2	1	4	3	4	3
2	1	1	0	2	1	4	0	2	1	1	0	2	1	4	0	2	1	1	0	1	0	4	0	4	3	2	1	1	0	3	1	1	0	2	1	2	1	2	1
1	0	1	0	1	0	4	0	1	0	1	0	1	0	4	0	1	0	1	0	1	0	4	0	1	0	1	0	1	0	4	0	1	0	1	0	1	0	1	0
2	1	1	0	2	1	4	0	1	0	2	1	1	0	4	0	2	1	1	0	1	0	4	0	1	0	2	1	1	0	4	0	1	0	1	0	1	0	1	0
2	1	3	2	4	3	1	3	4	3	4	3	4	3	1	3	1	0	4	3	4	3	4	0	2	1	4	3	2	1	2	2	1	0	3	2	3	2	3	2
1	0	1	0	1	0	4	0	1	0	1	0	1	0	4	0	1	0	1	0	1	0	4	0	1	0	1	0	1	0	4	0	1	0	1	0	1	0	1	0
1	0	1	0	1	0	4	0	1	0	1	0	1	0	4	0	1	0	1	0	1	0	4	0	1	0	1	0	1	0	4	0	1	0	1	0	1	0	1	0
1	0	1	0	1	0	4	0	1	0	1	0	1	0	4	0	1	0	1	0	1	0	4	0	1	0	1	0	1	0	4	0	1	0	1	0	1	0	1	0
1	0	2	1	1	0	1	3	2	1	2	1	2	1	1	3	1	0	1	0	1	0	4	0	4	3	1	0	1	0	1	3	2	1	1	0	1	0	1	0
2	1	1	0	1	0	4	0	3	2	2	1	1	0	4	0	1	0	1	0	1	0	4	0	1	0	1	0	1	0	3	1	1	0	1	0	1	0	2	1
1	0	2	1	1	0	1	3	1	0	1	0	2	1	4	0	1	0	2	1	2	1	1	3	2	1	1	0	1	0	4	0	1	0	2	1	1	0	1	0
2	1	1	0	2	1	4	0	1	0	1	0	1	0	3	1	1	0	1	0	2	1	3	1	1	0	1	0	1	0	4	0	4	3	2	1	2	1	1	0
1	0	1	0	1	0	4	0	1	0	1	0	1	0	4	0	1	0	1	0	1	0	4	0	1	0	1	0	1	0	4	0	1	0	1	0	1	0	1	0
1	0	1	0	1	0	4	0	1	0	1	0	1	0	4	0	1	0	1	0	1	0	4	0	1	0	1	0	1	0	4	0	1	0	1	0	1	0	4	3
2	1	2	1	1	0	4	0	2	1	1	0	2	1	3	1	2	1	1	0	1	0	4	0	1	0	2	1	1	0	4	0	1	0	1	0	1	0	1	0
1	0	1	0	1	0	4	0	1	0	1	0	1	0	4	0	1	0	1	0	1	0	4	0	1	0	1	0	1	0	4	0	1	0	1	0	1	0	1	0
3	2	2	1	3	2	2	2	3	2	3	2	4	3	1	3	3	2	3	2	2	1	1	3	3	2	3	2	3	2	1	3	1	0	2	1	4	3	2	1
3	2	1	0	2	1	2	2	1	0	1	0	1	0	1	3	2	1	1	0	1	0	2	2	3	2	2	1	1	0	2	2	1	0	1	0	1	0	1	0
1	0	1	0	1	0	3	1	1	0	1	0	1	0	2	2	1	0	1	0	2	1	2	2	3	2	2	1	1	0	3	1	1	0	2	1	3	2	1	0
1	0	1	0	1	0	1	3	1	0	1	0	1	0	4	0	1	0	1	0	1	0	4	0	2	1	1	0	1	0	4	0	2	1	2	1	1	0	1	0
2	1	1	0	2	1	4	0	1	0	2	1	2	1	4	0	1	0	1	0	1	0	4	0	4	3	2	1	1	0	4	0	1	0	2	1	2	1	1	0
1	0	1	0	1	0	4	0	1	0	1	0	1	0	4	0	1	0	1	0	1	0	4	0	1	0	1	0	1	0	4	0	1	0	1	0	1	0	1	0
1	0	1	0	1	0	4	0	1	0	1	0	1	0	4	0	1	0	1	0	1	0	4	0	1	0	1	0	1	0	4	0	1	0	1	0	1	0	1	0
1	0	2	1	1	0	2	2	3	2	2	1	2	1	1	3	1	0	2	1	1	0	2	2	2	1	4	3	2	1	2	2	1	0	1	0	1	0	1	0
1	0	1	0	1	0	4	0	1	0	1	0	1	0	4	0	1	0	1	0	1	0	4	0	1	0	1	0	1	0	4	0	1	0	1	0	1	0	1	0
1	0	1	0	1	0	1	3	1	0	1	0	2	1	4	0	1	0	1	0	1	0	1	3	1	0	1	0	1	0	1	3	1	0	1	0	1	0	1	0
1	0	1	0	1	0	4	0	1	0	1	0	1	0	4	0	1	0	1	0	1	0	4	0	1	0	1	0	1	0	4	0	2	1	1	0	1	0	1	0
1	0	1	0	1	0	4	0	4	3	1	0	1	0	4	0	1	0	1	0	1	0	4	0	1	0	1	0	1	0	4	0	1	0	1	0	1	0	1	0
1	0	3	2	1	0	1	3	3	2	1	0	1	0	3	1	1	0	1	0	2	1	3	1	1	0	1	0	1	0	3	1	1	0	1	0	1	0	1	0
1	0	1	0	1	0	2	2	2	1	1	0	1	0	3	1	1	0	1	0	1	0	4	0	1	0	1	0	1	0	3	1	1	0	1	0	1	0	1	0
1	0	1	0	1	0	4	0	1	0	1	0	1	0	4	0	1	0	1	0	1	0	4	0	1	0	1	0	1	0	4	0	1	0	1	0	1	0	1	0
1	0	1	0	1	0	3	1	2	1	3	2	4	3	3	1	2	1	1	0	1	0	1	3	1	0	2	1	1	0	1	3	1	0	1	0	1	0	1	0
2	1	1	0	1	0	4	0	1	0	1	0	1	0	4	0	1	0	1	0	1	0	4	0	1	0	1	0	1	0	4	0	1	0	1	0	1	0	1	0
1	0	1	0	1	0	4	0	1	0	1	0	1	0	4	0	1	0	1	0	1	0	4	0	1	0	1	0	1	0	4	0	1	0	1	0	1	0	1	0
1	0	2	1	1	0	3	1	4	3	2	1	1	0	4	0	2	1	1	0	1	0	4	0	2	1	1	0	1	0	4	0	4	3	4	3	1	0	2	1
1	0	2	1	1	0	2	2	1	0	1	0	2	1	2	2	1	0	3	2	1	0	2	2	1	0	2	1	1	0	4	0	2	1	1	0	2	1	1	0
1	0	1	0	1	0	4	0	1	0	1	0	4	3	4	0	1	0	1	0	1	0	4	0	1	0	1	0	1	0	4	0	1	0	1	0	1	0	1	0
1	0	3	2	2	1	2	2	4	3	1	0	3	2	2	2	2	1	1	0	3	2	3	1	2	1	3	2	1	0	2	2	2	1	4	3	2	1	3	2
1	0	1	0	1	0	4	0	1	0	1	0	1	0	4	0	1	0	1	0	1	0	4	0	1	0	1	0	1	0	4	0	1	0	1	0	1	0	1	0
1	0	1	0	1	0	4	0	1	0	1	0	1	0	4	0	1	0	1	0	1	0	4	0	1	0	1	0	1	0	4	0	1	0	1	0	1	0	1	0
1	0	1	0	1	0	4	0	2	1	1	0	1	0	4	0	1	0	1	0	3	2	4	0	1	0	1	0	1	0	4	0	1	0	2	1	2	1	1	0
1	0	1	0	1	0	4	0	3	2	2	1	2	1	4	0	1	0	2	1	3	2	4	0	1	0	3	2	1	0	4	0	2	1	1	0	1	0	1	0
1	0	1	0	1	0	4	0	1	0	1	0	1	0	4	0	1	0	1	0	1	0	4	0	1	0	1	0	1	0	4	0	1	0	1	0	1	0	1	0
1	0	1	0	1	0	4	0	1	0	1	0	1	0	4	0	1	0	1	0	1	0	4	0	1	0	1	0	1	0	4	0	1	0	1	0	1	0	1	0
1	0	1	0	1	0	4	0	1	0	1	0	1	0	4	0	1	0	1	0	1	0	4	0	1	0	1	0	1	0	4	0	1	0	1	0	1	0	1	0
1	0	1	0	1	0	4	0	1	0	1	0	1	0	4	0	1	0	1	0	1	0	4	0	1	0	1	0	1	0	4	0	1	0	1	0	1	0	1	0
1	0	1	0	1	0	4	0	1	0	1	0	1	0	4	0	1	0	1	0	1	0	4	0	1	0	1	0	1	0	4	0	1	0	1	0	1	0	1	0
1	0	1	0	1	0	1	3	2	1	2	1	2	1	2	2	2	1	1	0	1	0	4	0	2	1	2	1	1	0	3	1	2	1	2	1	2	1	1	0
1	0	2	1	2	1	4	0	2	1	1	0	2	1	4	0	2	1	1	0	2	1	4	0	2	1	1	0	2	1	4	0	2	1	1	0	2	1	1	0
1	0	1	0	1	0	4	0	1	0	1	0	1	0	4	0	1	0	1	0	1	0	4	0	1	0	1	0	1	0	4	0	1	0	1	0	1	0	1	0
1	0	1	0	1	0	4	0	1	0	1	0	1	0	4	0	1	0	1	0	1	0	4	0	1	0	1	0	1	0	4	0	1	0	1	0	1	0	1	0
2	1	2	1	2	1	2	2	2	1	2	1	1	0	2	2	1	0	1	0	1	0	2	2	1	0	2	1	1	0	2	2	2	1	2	1	1	0	1	0
1	0	1	0	1	0	4	0	1	0	1	0	1	0	4	0	1	0	1	0	1	0	4	0	1	0	1	0	1	0	4	0	1	0	1	0	1	0	1	0
1	0	1	0	1	0	2	2	1	0	1	0	1	0	3	1	1	0	1	0	1	0	2	2	2	1	1	0	1	0	3	1	1	0	1	0	1	0	1	0
1	0	1	0	3	2	2	2	2	1	2	1	2	1	2	2	3	2	3	2	2	1	2	2	3	2	2	1	2	1	3	1	3	2	3	2	2	1	2	1
1	0	2	1	2	1	2	2	2	1	2	1	3	2	2	2	2	1	2	1	2	1	1	3	1	0	2	1	2	1	1	3	2	1	2	1	2	1	2	1
1	0	1	0	1	0	4	0	1	0	1	0	1	0	4	0	1	0	1	0	1	0	4	0	1	0	1	0	1	0	4	0	1	0	1	0	1	0	1	0
2	1	2	1	2	1	2	2	2	1	2	1	2	1	2	2	2	1	2	1	2	1	2	2	2	1	2	1	2	1	2	2	2	1	2	1	2	1	2	1
1	0	1	0	1	0	4	0	1	0	2	1	1	0	4	0	1	0	1	0	1	0	4	0	1	0	1	0	1	0	4	0	1	0	1	0	1	0	1	0
1	0	1	0	1	0	4	0	1	0	1	0	1	0	4	0	1	0	1	0	1	0	4	0	1	0	1	0	1	0	4	0	1	0	1	0	1	0	1	0
1	0	1	0	1	0	4	0	1	0	1	0	1	0	4	0	1	0	1	0	1	0	4	0	1	0	1	0	1	0	4	0	1	0	1	0	1	0	1	0
1	0	1	0	1	0	1	3	1	0	1	0	1	0	1	3	1	0	1	0	4	3	4	0	1	0	1	0	1	0	4	0	1	0	1	0	1	0	1	0
1	0	1	0	1	0	4	0	1	0	1	0	1	0	4	0	1	0	1	0	1	0	4	0	1	0	1	0	1	0	4	0	1	0	1	0	1	0	1	0
1	0	1	0	1	0	1	3	1	0	1	0	1	0	4	0	1	0	1	0	1	0	4	0	4	3	1	0	1	0	4	0	2	1	1	0	2	1	1	0
2	1	1	0	1	0	4	0	1	0	1	0	1	0	4	0	1	0	1	0	1	0	4	0	1	0	1	0	1	0	4	0	1	0	1	0	1	0	1	0
2	1	3	2	4	3	2	2	3	2	2	1	1	0	3	1	2	1	1	0	1	0	1	3	2	1	3	2	2	1	2	2	1	0	2	1	2	1	2	1
1	0	1	0	1	0	4	0	2	1	1	0	1	0	4	0	1	0	1	0	2	1	3	1	1	0	1	0	1	0	4	0	1	0	1	0	1	0	1	0
1	0	1	0	1	0	1	3	2	1	1	0	1	0	3	1	1	0	1	0	1	0	4	0	1	0	1	0	1	0	4	0	2	1	2	1	2	1	1	0
3	2	2	1	4	3	2	2	2	1	4	3	4	3	2	2	3	2	4	3	3	2	3	1	4	3	4	3	3	2	1	3	3	2	3	2	4	3	4	3
1	0	2	1	1	0	2	2	2	1	2	1	2	1	1	3	1	0	1	0	1	0	1	3	1	0	1	0	1	0	1	3	1	0	1	0	1	0	1	0
1	0	1	0	1	0	4	0	1	0	1	0	1	0	4	0	1	0	1	0	1	0	4	0	1	0	1	0	1	0	4	0	1	0	1	0	1	0	1	0
1	0	1	0	1	0	1	3	1	0	1	0	1	0	2	2	2	1	1	0	1	0	4	0	4	3	2	1	1	0	2	2	2	1	3	2	1	0	4	3
2	1	2	1	2	1	2	2	2	1	2	1	2	1	2	2	2	1	2	1	2	1	2	2	2	1	2	1	2	1	2	2	2	1	2	1	2	1	2	1
1	0	1	0	1	0	1	3	1	0	1	0	1	0	1	3	1	0	1	0	1	0	4	0	1	0	1	0	1	0	4	0	1	0	1	0	1	0	1	0
1	0	2	1	2	1	3	1	4	3	2	1	2	1	2	2	3	2	2	1	2	1	2	2	1	0	1	0	1	0	1	3	1	0	2	1	2	1	2	1
1	0	1	0	1	0	1	3	2	1	1	0	1	0	4	0	1	0	2	1	1	0	4	0	1	0	1	0	1	0	4	0	1	0	1	0	1	0	4	3
2	1	2	1	1	0	1	3	2	1	1	0	2	1	2	2	1	0	2	1	1	0	3	1	1	0	1	0	1	0	3	1	1	0	1	0	2	1	2	1
1	0	1	0	1	0	1	3	2	1	1	0	1	0	4	0	1	0	1	0	1	0	2	2	2	1	1	0	1	0	3	1	1	0	1	0	1	0	1	0
1	0	1	0	1	0	3	1	1	0	1	0	1	0	1	3	2	1	1	0	1	0	3	1	1	0	1	0	1	0	3	1	3	2	2	1	2	1	1	0
1	0	1	0	1	0	1	3	1	0	1	0	1	0	1	3	1	0	1	0	1	0	4	0	1	0	1	0	1	0	4	0	1	0	1	0	1	0	1	0
1	0	1	0	1	0	1	3	1	0	1	0	1	0	1	3	1	0	1	0	1	0	4	0	1	0	1	0	1	0	4	0	1	0	1	0	1	0	1	0
1	0	1	0	1	0	1	3	1	0	1	0	1	0	1	3	1	0	1	0	1	0	3	1	2	1	1	0	1	0	3	1	1	0	1	0	1	0	1	0
1	0	1	0	1	0	4	0	1	0	1	0	1	0	4	0	1	0	1	0	1	0	4	0	1	0	1	0	1	0	4	0	1	0	1	0	1	0	1	0
1	0	1	0	2	1	3	1	2	1	1	0	1	0	3	1	2	1	2	1	1	0	3	1	2	1	1	0	1	0	3	1	2	1	2	1	2	1	1	0
1	0	1	0	2	1	4	0	4	3	1	0	2	1	4	0	2	1	2	1	4	3	4	0	1	0	1	0	1	0	4	0	1	0	1	0	1	0	4	3
1	0	1	0	1	0	1	3	1	0	1	0	1	0	4	0	1	0	1	0	1	0	4	0	1	0	1	0	1	0	4	0	1	0	1	0	1	0	1	0
1	0	1	0	1	0	4	0	2	1	1	0	1	0	4	0	1	0	1	0	1	0	4	0	1	0	1	0	1	0	4	0	1	0	1	0	1	0	1	0
1	0	1	0	1	0	4	0	1	0	1	0	1	0	4	0	1	0	1	0	1	0	4	0	1	0	1	0	1	0	4	0	1	0	1	0	1	0	1	0
1	0	1	0	1	0	3	1	1	0	1	0	1	0	3	1	1	0	1	0	1	0	3	1	2	1	1	0	1	0	3	1	2	1	1	0	1	0	1	0
1	0	1	0	1	0	4	0	1	0	1	0	1	0	4	0	1	0	1	0	1	0	4	0	1	0	1	0	1	0	4	0	1	0	1	0	1	0	1	0
2	1	1	0	2	1	4	0	3	2	1	0	2	1	4	0	3	2	1	0	3	2	3	1	4	3	2	1	1	0	3	1	1	0	3	2	1	0	4	3
2	1	2	1	2	1	2	2	3	2	2	1	2	1	2	2	1	0	1	0	2	1	2	2	2	1	2	1	2	1	2	2	2	1	2	1	1	0	2	1
1	0	2	1	1	0	2	2	1	0	2	1	2	1	4	0	1	0	1	0	1	0	2	2	4	3	2	1	3	2	1	3	1	0	2	1	3	2	1	0
1	0	1	0	1	0	4	0	1	0	1	0	1	0	4	0	1	0	1	0	1	0	4	0	1	0	1	0	1	0	4	0	1	0	1	0	1	0	1	0
1	0	1	0	1	0	3	1	2	1	2	1	2	1	2	2	2	1	2	1	2	1	3	1	3	2	3	2	2	1	3	1	1	0	2	1	2	1	3	2
1	0	1	0	1	0	1	3	1	0	1	0	1	0	1	3	1	0	1	0	1	0	3	1	4	3	3	2	1	0	3	1	1	0	1	0	1	0	2	1
1	0	2	1	3	2	3	1	2	1	3	2	2	1	2	2	1	0	1	0	2	1	4	0	2	1	2	1	1	0	4	0	1	0	2	1	2	1	1	0
1	0	1	0	1	0	4	0	1	0	1	0	1	0	4	0	1	0	1	0	1	0	4	0	1	0	1	0	1	0	4	0	1	0	1	0	1	0	1	0
2	1	1	0	1	0	4	0	2	1	2	1	1	0	4	0	1	0	1	0	1	0	4	0	2	1	1	0	1	0	4	0	1	0	2	1	2	1	1	0
1	0	1	0	1	0	1	3	1	0	1	0	1	0	1	3	1	0	1	0	1	0	3	1	1	0	1	0	1	0	3	1	1	0	1	0	1	0	2	1
1	0	1	0	1	0	4	0	1	0	1	0	1	0	4	0	1	0	1	0	1	0	4	0	1	0	1	0	1	0	4	0	1	0	1	0	1	0	1	0
1	0	1	0	1	0	3	1	2	1	2	1	1	0	1	3	1	0	1	0	2	1	4	0	1	0	1	0	4	3	4	0	2	1	1	0	1	0	2	1
1	0	2	1	2	1	2	2	2	1	2	1	1	0	1	3	1	0	1	0	1	0	1	3	1	0	1	0	1	0	1	3	1	0	1	0	1	0	2	1
1	0	1	0	1	0	4	0	1	0	1	0	1	0	4	0	1	0	1	0	1	0	4	0	1	0	1	0	1	0	4	0	1	0	1	0	1	0	1	0
1	0	1	0	1	0	4	0	1	0	1	0	1	0	4	0	1	0	1	0	1	0	4	0	1	0	1	0	1	0	4	0	1	0	1	0	1	0	1	0
1	0	1	0	1	0	4	0	1	0	1	0	1	0	4	0	1	0	1	0	2	1	4	0	1	0	1	0	1	0	4	0	1	0	1	0	1	0	1	0
1	0	1	0	2	1	4	0	1	0	1	0	1	0	4	0	1	0	1	0	1	0	4	0	1	0	1	0	1	0	4	0	1	0	1	0	1	0	1	0
1	0	1	0	1	0	4	0	1	0	1	0	1	0	4	0	1	0	1	0	1	0	4	0	1	0	1	0	1	0	4	0	1	0	1	0	1	0	1	0
3	2	1	0	2	1	2	2	1	0	2	1	1	0	3	1	1	0	2	1	1	0	3	1	3	2	2	1	1	0	3	1	2	1	2	1	2	1	1	0
2	1	1	0	2	1	4	0	2	1	2	1	1	0	1	3	1	0	1	0	1	0	3	1	2	1	2	1	1	0	3	1	1	0	2	1	1	0	3	2
1	0	1	0	1	0	4	0	1	0	1	0	1	0	4	0	1	0	1	0	1	0	4	0	1	0	1	0	1	0	4	0	1	0	1	0	1	0	1	0
4	3	4	3	4	3	4	0	4	3	4	3	4	3	4	0	4	3	4	3	4	3	4	0	4	3	4	3	4	3	4	0	4	3	4	3	4	3	4	3
2	1	2	1	1	0	1	3	1	0	1	0	1	0	2	2	1	0	1	0	1	0	1	3	1	0	2	1	1	0	4	0	2	1	2	1	2	1	1	0
1	0	1	0	1	0	4	0	1	0	1	0	1	0	4	0	1	0	1	0	1	0	4	0	1	0	1	0	1	0	4	0	1	0	1	0	1	0	1	0
2	1	2	1	2	1	3	1	2	1	3	2	1	0	2	2	3	2	3	2	3	2	3	1	1	0	3	2	1	0	2	2	2	1	2	1	2	1	1	0
1	0	1	0	1	0	1	3	1	0	1	0	1	0	1	3	1	0	1	0	1	0	1	3	1	0	1	0	1	0	2	2	1	0	1	0	1	0	1	0
2	1	1	0	1	0	4	0	1	0	1	0	1	0	4	0	1	0	1	0	1	0	4	0	1	0	1	0	1	0	4	0	1	0	1	0	1	0	1	0
1	0	1	0	1	0	4	0	1	0	1	0	1	0	4	0	1	0	1	0	1	0	4	0	1	0	1	0	1	0	4	0	1	0	1	0	1	0	1	0
1	0	1	0	1	0	4	0	1	0	1	0	1	0	4	0	1	0	1	0	1	0	4	0	1	0	1	0	1	0	4	0	1	0	1	0	1	0	1	0
2	1	2	1	1	0	3	1	1	0	1	0	1	0	3	1	1	0	1	0	1	0	3	1	1	0	1	0	1	0	3	1	1	0	1	0	1	0	1	0
1	0	1	0	1	0	4	0	2	1	1	0	2	1	3	1	1	0	2	1	2	1	4	0	1	0	2	1	1	0	4	0	1	0	2	1	1	0	2	1
1	0	1	0	1	0	4	0	3	2	1	0	1	0	4	0	1	0	1	0	1	0	4	0	3	2	2	1	2	1	4	0	1	0	1	0	1	0	2	1
3	2	1	0	1	0	2	2	1	0	1	0	1	0	4	0	1	0	1	0	1	0	4	0	1	0	1	0	1	0	4	0	1	0	1	0	1	0	1	0
2	1	1	0	1	0	1	3	3	2	2	1	2	1	2	2	2	1	1	0	2	1	1	3	1	0	1	0	1	0	2	2	1	0	2	1	1	0	1	0
1	0	1	0	1	0	2	2	2	1	2	1	1	0	3	1	3	2	2	1	1	0	2	2	1	0	3	2	2	1	2	2	2	1	2	1	2	1	2	1
1	0	1	0	1	0	4	0	1	0	1	0	1	0	4	0	1	0	1	0	1	0	4	0	1	0	1	0	1	0	4	0	1	0	1	0	1	0	1	0
1	0	1	0	1	0	4	0	1	0	1	0	1	0	4	0	1	0	1	0	4	3	4	0	1	0	1	0	1	0	4	0	1	0	1	0	1	0	1	0
2	1	1	0	1	0	4	0	1	0	1	0	1	0	4	0	1	0	1	0	1	0	4	0	1	0	1	0	1	0	4	0	1	0	1	0	1	0	1	0
2	1	2	1	1	0	3	1	4	3	1	0	2	1	1	3	4	3	2	1	3	2	3	1	2	1	1	0	1	0	2	2	1	0	2	1	1	0	1	0
2	1	3	2	1	0	2	2	1	0	2	1	2	1	3	1	1	0	1	0	2	1	3	1	2	1	1	0	1	0	3	1	1	0	2	1	1	0	1	0
1	0	2	1	1	0	1	3	1	0	2	1	3	2	1	3	1	0	1	0	1	0	1	3	2	1	2	1	1	0	3	1	1	0	1	0	2	1	1	0
2	1	2	1	2	1	2	2	2	1	2	1	2	1	2	2	2	1	2	1	2	1	2	2	2	1	2	1	2	1	2	2	2	1	2	1	2	1	2	1
2	1	1	0	1	0	2	2	1	0	2	1	2	1	1	3	1	0	1	0	2	1	1	3	1	0	1	0	1	0	1	3	2	1	2	1	1	0	1	0
1	0	1	0	1	0	1	3	2	1	1	0	1	0	3	1	1	0	1	0	1	0	4	0	1	0	1	0	1	0	4	0	1	0	1	0	1	0	1	0
1	0	1	0	1	0	1	3	1	0	1	0	2	1	3	1	1	0	1	0	4	3	3	1	4	3	1	0	1	0	3	1	1	0	1	0	1	0	1	0
2	1	1	0	1	0	4	0	1	0	1	0	1	0	4	0	1	0	1	0	1	0	4	0	1	0	1	0	1	0	4	0	1	0	1	0	1	0	1	0
3	2	3	2	1	0	2	2	2	1	2	1	2	1	2	2	2	1	2	1	2	1	2	2	2	1	2	1	2	1	2	2	2	1	2	1	2	1	2	1
1	0	1	0	2	1	2	2	3	2	3	2	2	1	3	1	3	2	1	0	1	0	2	2	2	1	2	1	1	0	2	2	1	0	3	2	3	2	3	2
1	0	1	0	2	1	2	2	3	2	2	1	2	1	1	3	2	1	1	0	2	1	2	2	2	1	2	1	2	1	2	2	1	0	1	0	2	1	1	0
1	0	2	1	2	1	2	2	2	1	2	1	2	1	2	2	3	2	3	2	2	1	1	3	4	3	2	1	1	0	2	2	2	1	2	1	2	1	1	0
2	1	1	0	1	0	2	2	1	0	1	0	1	0	3	1	2	1	2	1	1	0	3	1	1	0	2	1	1	0	3	1	2	1	2	1	2	1	2	1
1	0	1	0	1	0	4	0	1	0	1	0	1	0	4	0	1	0	1	0	1	0	4	0	1	0	1	0	1	0	4	0	1	0	1	0	1	0	1	0
1	0	1	0	1	0	4	0	1	0	1	0	1	0	4	0	1	0	1	0	1	0	4	0	1	0	1	0	1	0	4	0	1	0	1	0	1	0	1	0
1	0	1	0	2	1	4	0	1	0	1	0	1	0	3	1	1	0	1	0	2	1	4	0	4	3	1	0	1	0	4	0	2	1	1	0	1	0	3	2
1	0	1	0	1	0	1	3	1	0	1	0	1	0	1	3	1	0	1	0	1	0	1	3	1	0	1	0	1	0	4	0	1	0	1	0	1	0	1	0
1	0	1	0	1	0	4	0	1	0	1	0	1	0	4	0	1	0	1	0	1	0	4	0	1	0	1	0	1	0	4	0	1	0	1	0	1	0	1	0
1	0	1	0	1	0	4	0	1	0	2	1	1	0	4	0	1	0	1	0	1	0	4	0	1	0	1	0	1	0	4	0	2	1	1	0	1	0	1	0
1	0	2	1	2	1	3	1	2	1	2	1	1	0	3	1	1	0	3	2	3	2	2	2	1	0	3	2	3	2	3	1	2	1	3	2	3	2	1	0
3	2	1	0	1	0	4	0	2	1	1	0	2	1	4	0	1	0	3	2	1	0	4	0	1	0	1	0	1	0	4	0	1	0	1	0	1	0	1	0
1	0	1	0	1	0	4	0	2	1	2	1	1	0	4	0	1	0	1	0	1	0	4	0	1	0	1	0	1	0	4	0	1	0	1	0	2	1	1	0
2	1	2	1	1	0	1	3	1	0	1	0	1	0	1	3	1	0	1	0	1	0	4	0	1	0	1	0	1	0	1	3	1	0	1	0	1	0	1	0
1	0	1	0	1	0	1	3	1	0	1	0	1	0	1	3	1	0	1	0	1	0	2	2	1	0	1	0	2	1	2	2	1	0	2	1	2	1	1	0
1	0	1	0	1	0	4	0	1	0	1	0	1	0	4	0	1	0	1	0	1	0	4	0	1	0	1	0	1	0	4	0	1	0	1	0	1	0	1	0
1	0	1	0	1	0	1	3	1	0	1	0	1	0	1	3	1	0	1	0	1	0	1	3	1	0	1	0	1	0	4	0	1	0	1	0	1	0	1	0
1	0	2	1	2	1	3	1	2	1	1	0	4	3	1	3	1	0	1	0	1	0	1	3	1	0	1	0	1	0	1	3	1	0	1	0	1	0	1	0
1	0	1	0	1	0	4	0	1	0	1	0	1	0	4	0	1	0	1	0	1	0	4	0	1	0	1	0	1	0	4	0	1	0	1	0	1	0	1	0
2	1	1	0	1	0	1	3	1	0	1	0	3	2	4	0	1	0	1	0	3	2	4	0	4	3	1	0	1	0	4	0	4	3	1	0	1	0	4	3
1	0	1	0	1	0	4	0	1	0	1	0	1	0	2	2	1	0	2	1	1	0	3	1	1	0	1	0	1	0	4	0	1	0	1	0	2	1	1	0
2	1	1	0	2	1	2	2	2	1	1	0	1	0	2	2	1	0	1	0	1	0	2	2	2	1	1	0	1	0	2	2	1	0	1	0	1	0	1	0
1	0	2	1	1	0	2	2	2	1	1	0	1	0	3	1	1	0	1	0	1	0	4	0	2	1	2	1	1	0	4	0	2	1	2	1	1	0	1	0
1	0	1	0	1	0	3	1	2	1	2	1	2	1	3	1	1	0	1	0	1	0	4	0	1	0	1	0	1	0	4	0	1	0	1	0	1	0	2	1
1	0	2	1	3	2	1	3	2	1	3	2	1	0	3	1	2	1	1	0	4	3	4	0	4	3	1	0	1	0	4	0	4	3	1	0	1	0	1	0
1	0	1	0	1	0	4	0	2	1	1	0	2	1	4	0	1	0	1	0	1	0	4	0	3	2	2	1	2	1	4	0	1	0	2	1	1	0	1	0
1	0	1	0	1	0	4	0	1	0	1	0	1	0	4	0	1	0	1	0	1	0	4	0	1	0	1	0	1	0	4	0	1	0	1	0	1	0	1	0
1	0	1	0	2	1	2	2	1	0	2	1	1	0	2	2	1	0	2	1	1	0	1	3	3	2	1	0	1	0	2	2	1	0	1	0	2	1	1	0
1	0	1	0	1	0	1	3	1	0	1	0	1	0	1	3	1	0	1	0	1	0	2	2	1	0	1	0	1	0	3	1	1	0	1	0	1	0	1	0
2	1	2	1	3	2	2	2	2	1	4	3	2	1	2	2	3	2	1	0	3	2	2	2	4	3	2	1	1	0	1	3	1	0	3	2	2	1	1	0
1	0	1	0	1	0	4	0	1	0	1	0	1	0	4	0	1	0	1	0	1	0	4	0	1	0	1	0	1	0	4	0	1	0	1	0	1	0	1	0
2	1	2	1	1	0	2	2	2	1	1	0	2	1	2	2	2	1	2	1	2	1	1	3	2	1	1	0	1	0	2	2	1	0	1	0	1	0	1	0
1	0	1	0	1	0	4	0	1	0	1	0	1	0	4	0	1	0	1	0	1	0	4	0	1	0	1	0	1	0	4	0	2	1	1	0	1	0	2	1
1	0	1	0	1	0	1	3	1	0	1	0	1	0	1	3	2	1	1	0	1	0	4	0	2	1	1	0	1	0	3	1	2	1	1	0	1	0	1	0
1	0	1	0	1	0	1	3	1	0	1	0	1	0	2	2	1	0	1	0	1	0	1	3	1	0	1	0	1	0	2	2	1	0	1	0	1	0	1	0
1	0	2	1	1	0	4	0	1	0	1	0	1	0	4	0	1	0	1	0	4	3	4	0	1	0	1	0	1	0	4	0	2	1	1	0	1	0	4	3
1	0	1	0	1	0	4	0	1	0	1	0	1	0	4	0	1	0	1	0	1	0	4	0	1	0	1	0	1	0	4	0	1	0	1	0	1	0	1	0
2	1	1	0	1	0	4	0	1	0	1	0	1	0	4	0	2	1	1	0	2	1	4	0	4	3	1	0	1	0	4	0	1	0	1	0	1	0	1	0
1	0	2	1	1	0	2	2	2	1	1	0	2	1	3	1	1	0	1	0	1	0	3	1	1	0	1	0	1	0	3	1	2	1	2	1	1	0	1	0
1	0	2	1	1	0	3	1	2	1	1	0	1	0	4	0	1	0	1	0	1	0	4	0	1	0	1	0	1	0	4	0	1	0	1	0	1	0	1	0
1	0	1	0	1	0	4	0	1	0	1	0	1	0	4	0	1	0	1	0	1	0	4	0	1	0	1	0	1	0	4	0	1	0	1	0	1	0	1	0
1	0	1	0	1	0	1	3	2	1	1	0	2	1	1	3	1	0	1	0	1	0	1	3	1	0	1	0	3	2	2	2	1	0	1	0	1	0	1	0
1	0	1	0	1	0	4	0	1	0	1	0	1	0	4	0	1	0	1	0	1	0	4	0	1	0	1	0	1	0	4	0	1	0	1	0	1	0	1	0
1	0	1	0	1	0	1	3	2	1	2	1	2	1	4	0	1	0	1	0	2	1	4	0	1	0	2	1	1	0	1	3	1	0	1	0	1	0	1	0
1	0	1	0	1	0	4	0	1	0	1	0	1	0	4	0	1	0	1	0	1	0	4	0	1	0	1	0	1	0	4	0	1	0	1	0	1	0	1	0
2	1	1	0	1	0	4	0	1	0	1	0	1	0	4	0	1	0	1	0	1	0	4	0	1	0	1	0	1	0	4	0	1	0	1	0	1	0	1	0
1	0	1	0	1	0	4	0	1	0	1	0	1	0	4	0	1	0	2	1	1	0	4	0	1	0	4	3	1	0	4	0	1	0	1	0	1	0	1	0
1	0	2	1	1	0	1	3	1	0	2	1	1	0	1	3	1	0	2	1	2	1	4	0	4	3	2	1	1	0	4	0	1	0	1	0	1	0	1	0
1	0	1	0	1	0	1	3	1	0	4	3	1	0	3	1	1	0	1	0	1	0	4	0	4	3	1	0	1	0	4	0	2	1	3	2	1	0	1	0
1	0	1	0	1	0	2	2	1	0	1	0	1	0	4	0	1	0	1	0	1	0	4	0	1	0	1	0	1	0	1	3	1	0	1	0	1	0	1	0
1	0	1	0	1	0	4	0	1	0	1	0	1	0	4	0	1	0	1	0	1	0	4	0	1	0	1	0	1	0	4	0	1	0	1	0	1	0	1	0
1	0	2	1	1	0	4	0	1	0	1	0	1	0	4	0	1	0	1	0	1	0	4	0	2	1	1	0	1	0	4	0	2	1	1	0	1	0	2	1
1	0	1	0	1	0	1	3	1	0	1	0	1	0	4	0	1	0	1	0	3	2	4	0	1	0	2	1	1	0	1	3	2	1	2	1	3	2	1	0
2	1	4	3	4	3	1	3	3	2	4	3	4	3	2	2	4	3	4	3	4	3	2	2	4	3	4	3	1	0	1	3	4	3	4	3	4	3	4	3
1	0	1	0	1	0	4	0	1	0	1	0	1	0	4	0	1	0	1	0	1	0	4	0	1	0	1	0	1	0	4	0	1	0	1	0	1	0	1	0
1	0	1	0	1	0	4	0	1	0	1	0	1	0	2	2	1	0	1	0	1	0	4	0	2	1	1	0	1	0	4	0	1	0	1	0	1	0	3	2
3	2	1	0	1	0	1	3	1	0	3	2	1	0	4	0	1	0	2	1	1	0	1	3	1	0	1	0	2	1	2	2	1	0	1	0	2	1	1	0
4	3	4	3	4	3	4	0	4	3	4	3	4	3	4	0	4	3	4	3	4	3	1	3	4	3	4	3	1	0	1	3	4	3	4	3	4	3	4	3
4	3	1	0	2	1	1	3	4	3	1	0	3	2	1	3	4	3	4	3	4	3	4	0	4	3	4	3	3	2	2	2	4	3	4	3	4	3	2	1
1	0	2	1	1	0	4	0	4	3	1	0	1	0	4	0	4	3	1	0	1	0	4	0	1	0	1	0	1	0	4	0	1	0	1	0	1	0	1	0
2	1	3	2	2	1	4	0	2	1	3	2	3	2	4	0	3	2	1	0	3	2	4	0	3	2	3	2	2	1	4	0	4	3	1	0	4	3	4	3
1	0	1	0	1	0	1	3	1	0	1	0	1	0	2	2	1	0	1	0	1	0	2	2	1	0	1	0	1	0	2	2	1	0	1	0	1	0	1	0
1	0	1	0	1	0	4	0	1	0	1	0	1	0	3	1	1	0	1	0	1	0	4	0	2	1	1	0	1	0	3	1	1	0	1	0	1	0	1	0
1	0	2	1	3	2	1	3	1	0	1	0	2	1	3	1	2	1	2	1	1	0	1	3	4	3	4	3	1	0	1	3	2	1	2	1	2	1	3	2
2	1	2	1	2	1	2	2	2	1	2	1	2	1	2	2	2	1	2	1	1	0	2	2	2	1	1	0	1	0	2	2	2	1	1	0	1	0	2	1
1	0	2	1	2	1	4	0	1	0	2	1	2	1	4	0	3	2	2	1	1	0	4	0	1	0	2	1	2	1	4	0	2	1	4	3	2	1	1	0
4	3	4	3	2	1	4	0	4	3	4	3	1	0	4	0	3	2	4	3	4	3	1	3	1	0	4	3	4	3	1	3	1	0	4	3	4	3	2	1
1	0	3	2	2	1	2	2	1	0	2	1	2	1	3	1	1	0	2	1	2	1	4	0	4	3	1	0	1	0	2	2	2	1	2	1	2	1	2	1
1	0	2	1	1	0	2	2	2	1	1	0	1	0	4	0	1	0	1	0	1	0	4	0	4	3	2	1	1	0	4	0	3	2	2	1	1	0	2	1
1	0	1	0	1	0	1	3	1	0	1	0	1	0	4	0	1	0	1	0	1	0	4	0	4	3	1	0	1	0	4	0	1	0	1	0	1	0	1	0
2	1	2	1	2	1	2	2	1	0	2	1	1	0	2	2	1	0	3	2	4	3	4	0	4	3	4	3	2	1	3	1	4	3	3	2	2	1	2	1
2	1	2	1	2	1	2	2	2	1	2	1	2	1	2	2	2	1	2	1	1	0	1	3	1	0	1	0	1	0	1	3	1	0	1	0	1	0	1	0
1	0	1	0	1	0	2	2	1	0	1	0	1	0	2	2	1	0	1	0	1	0	3	1	1	0	1	0	1	0	2	2	1	0	1	0	1	0	1	0
1	0	1	0	1	0	1	3	1	0	1	0	1	0	2	2	1	0	1	0	1	0	2	2	1	0	1	0	1	0	2	2	1	0	1	0	1	0	1	0
1	0	1	0	1	0	4	0	1	0	1	0	1	0	4	0	1	0	1	0	1	0	4	0	1	0	1	0	1	0	4	0	1	0	1	0	1	0	1	0
1	0	2	1	2	1	2	2	1	0	2	1	1	0	2	2	1	0	1	0	1	0	2	2	2	1	1	0	1	0	2	2	1	0	1	0	1	0	2	1
1	0	3	2	2	1	1	3	1	0	1	0	2	1	3	1	1	0	1	0	1	0	3	1	2	1	1	0	1	0	2	2	2	1	1	0	1	0	1	0
1	0	2	1	1	0	1	3	1	0	1	0	1	0	4	0	3	2	2	1	2	1	4	0	1	0	3	2	1	0	4	0	4	3	3	2	1	0	1	0
1	0	1	0	1	0	2	2	2	1	2	1	2	1	3	1	1	0	2	1	1	0	4	0	1	0	2	1	1	0	3	1	2	1	2	1	1	0	1	0
1	0	1	0	1	0	4	0	1	0	1	0	1	0	4	0	1	0	1	0	2	1	4	0	1	0	1	0	1	0	4	0	1	0	1	0	1	0	1	0
1	0	1	0	1	0	1	3	1	0	1	0	1	0	4	0	1	0	1	0	1	0	4	0	1	0	2	1	1	0	2	2	3	2	1	0	2	1	2	1
1	0	2	1	1	0	1	3	1	0	1	0	1	0	1	3	1	0	1	0	1	0	4	0	1	0	1	0	1	0	4	0	1	0	1	0	1	0	1	0
2	1	1	0	1	0	4	0	3	2	1	0	1	0	2	2	1	0	1	0	1	0	4	0	1	0	2	1	1	0	4	0	4	3	1	0	1	0	1	0
1	0	1	0	1	0	1	3	1	0	1	0	1	0	1	3	1	0	1	0	1	0	4	0	1	0	1	0	1	0	4	0	1	0	1	0	1	0	1	0
1	0	1	0	1	0	2	2	1	0	1	0	1	0	2	2	1	0	1	0	1	0	4	0	1	0	1	0	1	0	2	2	1	0	1	0	1	0	2	1
1	0	1	0	1	0	1	3	1	0	1	0	1	0	4	0	1	0	1	0	1	0	4	0	4	3	1	0	1	0	4	0	1	0	1	0	1	0	1	0
2	1	2	1	1	0	3	1	1	0	3	2	2	1	1	3	2	1	2	1	1	0	3	1	2	1	1	0	1	0	1	3	2	1	2	1	2	1	1	0
1	0	1	0	1	0	4	0	1	0	1	0	1	0	4	0	1	0	1	0	2	1	4	0	1	0	1	0	1	0	4	0	1	0	1	0	1	0	1	0
1	0	1	0	1	0	4	0	1	0	1	0	1	0	4	0	1	0	1	0	1	0	4	0	1	0	1	0	1	0	4	0	1	0	1	0	1	0	1	0
1	0	1	0	2	1	4	0	1	0	1	0	1	0	4	0	1	0	1	0	1	0	4	0	1	0	1	0	1	0	4	0	2	1	1	0	3	2	1	0
3	2	2	1	1	0	1	3	2	1	2	1	1	0	2	2	1	0	4	3	1	0	3	1	1	0	3	2	1	0	2	2	3	2	2	1	1	0	2	1
2	1	1	0	1	0	4	0	1	0	1	0	1	0	4	0	1	0	1	0	1	0	4	0	1	0	1	0	1	0	4	0	1	0	1	0	1	0	1	0
2	1	1	0	1	0	1	3	1	0	2	1	1	0	4	0	1	0	1	0	1	0	4	0	3	2	2	1	1	0	4	0	2	1	1	0	2	1	1	0
1	0	1	0	1	0	4	0	2	1	1	0	1	0	4	0	2	1	1	0	1	0	4	0	4	3	1	0	1	0	4	0	1	0	1	0	1	0	1	0
2	1	2	1	1	0	2	2	2	1	1	0	1	0	2	2	1	0	1	0	1	0	2	2	2	1	1	0	1	0	1	3	2	1	2	1	1	0	2	1
1	0	1	0	1	0	4	0	1	0	1	0	1	0	4	0	1	0	1	0	1	0	4	0	1	0	1	0	1	0	4	0	1	0	1	0	1	0	1	0
1	0	1	0	1	0	4	0	1	0	1	0	1	0	4	0	1	0	1	0	1	0	4	0	1	0	1	0	1	0	4	0	1	0	1	0	1	0	1	0
1	0	1	0	1	0	1	3	1	0	1	0	1	0	4	0	1	0	1	0	1	0	4	0	1	0	1	0	1	0	1	3	4	3	1	0	1	0	1	0
2	1	1	0	4	3	3	1	2	1	4	3	4	3	2	2	3	2	3	2	2	1	1	3	3	2	3	2	2	1	3	1	1	0	3	2	2	1	2	1
1	0	1	0	1	0	1	3	1	0	2	1	1	0	1	3	1	0	2	1	1	0	4	0	2	1	1	0	1	0	4	0	4	3	4	3	1	0	1	0
1	0	1	0	1	0	3	1	2	1	1	0	1	0	2	2	1	0	1	0	4	3	4	0	1	0	1	0	1	0	4	0	4	3	1	0	1	0	1	0
1	0	1	0	4	3	1	3	2	1	1	0	2	1	1	3	1	0	1	0	1	0	4	0	1	0	1	0	1	0	3	1	1	0	2	1	4	3	1	0
1	0	1	0	2	1	1	3	1	0	2	1	1	0	1	3	2	1	2	1	1	0	2	2	4	3	3	2	1	0	1	3	3	2	2	1	4	3	4	3
1	0	2	1	1	0	2	2	1	0	1	0	1	0	1	3	1	0	1	0	1	0	4	0	1	0	1	0	1	0	4	0	2	1	1	0	2	1	2	1
1	0	2	1	1	0	1	3	1	0	1	0	1	0	1	3	1	0	1	0	1	0	2	2	1	0	1	0	1	0	2	2	2	1	1	0	1	0	1	0
1	0	1	0	1	0	1	3	1	0	2	1	2	1	2	2	1	0	1	0	2	1	4	0	2	1	1	0	1	0	4	0	2	1	2	1	1	0	1	0
1	0	1	0	1	0	1	3	1	0	2	1	1	0	3	1	1	0	2	1	1	0	3	1	3	2	2	1	2	1	4	0	3	2	2	1	1	0	1	0
2	1	3	2	3	2	1	3	4	3	4	3	4	3	1	3	3	2	3	2	3	2	2	2	4	3	4	3	2	1	1	3	1	0	4	3	1	0	3	2
1	0	1	0	1	0	4	0	1	0	1	0	1	0	4	0	1	0	1	0	1	0	4	0	1	0	1	0	1	0	4	0	2	1	1	0	2	1	1	0
1	0	1	0	1	0	1	3	1	0	1	0	1	0	1	3	1	0	1	0	1	0	1	3	1	0	1	0	1	0	4	0	1	0	1	0	1	0	1	0
1	0	1	0	1	0	4	0	2	1	1	0	1	0	4	0	1	0	1	0	1	0	3	1	3	2	1	0	1	0	4	0	1	0	1	0	1	0	3	2
1	0	1	0	1	0	1	3	1	0	1	0	1	0	4	0	1	0	1	0	1	0	4	0	1	0	1	0	1	0	4	0	1	0	1	0	1	0	1	0
1	0	1	0	1	0	1	3	1	0	1	0	1	0	1	3	1	0	1	0	1	0	1	3	1	0	1	0	1	0	3	1	1	0	1	0	1	0	1	0
1	0	1	0	1	0	4	0	1	0	1	0	1	0	4	0	1	0	1	0	1	0	4	0	4	3	1	0	1	0	4	0	4	3	1	0	1	0	1	0
1	0	1	0	2	1	4	0	2	1	1	0	1	0	4	0	1	0	1	0	2	1	4	0	2	1	4	3	1	0	4	0	1	0	1	0	2	1	1	0
1	0	2	1	1	0	2	2	1	0	3	2	1	0	4	0	1	0	2	1	1	0	4	0	4	3	2	1	1	0	3	1	2	1	2	1	2	1	1	0
1	0	2	1	1	0	4	0	2	1	1	0	1	0	4	0	1	0	1	0	1	0	4	0	1	0	1	0	1	0	4	0	2	1	1	0	1	0	1	0
1	0	1	0	1	0	1	3	1	0	2	1	1	0	1	3	1	0	2	1	1	0	4	0	1	0	1	0	1	0	3	1	4	3	1	0	1	0	2	1
2	1	2	1	1	0	4	0	1	0	2	1	1	0	4	0	1	0	2	1	2	1	1	3	2	1	2	1	1	0	4	0	2	1	2	1	2	1	1	0
1	0	1	0	1	0	4	0	1	0	1	0	1	0	4	0	1	0	1	0	1	0	4	0	2	1	1	0	1	0	4	0	2	1	1	0	1	0	2	1
1	0	2	1	2	1	2	2	1	0	1	0	1	0	2	2	1	0	1	0	3	2	4	0	3	2	1	0	1	0	3	1	2	1	1	0	2	1	3	2
1	0	1	0	1	0	4	0	1	0	1	0	1	0	4	0	1	0	1	0	1	0	4	0	1	0	1	0	1	0	4	0	1	0	1	0	1	0	1	0
1	0	1	0	1	0	1	3	1	0	1	0	1	0	4	0	1	0	1	0	1	0	2	2	1	0	1	0	1	0	4	0	1	0	1	0	1	0	1	0
1	0	1	0	1	0	1	3	1	0	1	0	1	0	1	3	1	0	1	0	1	0	4	0	1	0	1	0	1	0	4	0	1	0	1	0	1	0	1	0
1	0	2	1	1	0	1	3	1	0	1	0	1	0	1	3	1	0	1	0	2	1	3	1	2	1	1	0	1	0	3	1	2	1	1	0	1	0	2	1
4	3	1	0	1	0	1	3	4	3	3	2	4	3	1	3	2	1	1	0	1	0	4	0	1	0	4	3	4	3	4	0	4	3	4	3	4	3	4	3
1	0	1	0	1	0	1	3	1	0	2	1	2	1	4	0	1	0	1	0	2	1	4	0	1	0	1	0	1	0	4	0	2	1	1	0	2	1	1	0
2	1	1	0	1	0	1	3	1	0	1	0	1	0	2	2	1	0	1	0	1	0	2	2	2	1	1	0	1	0	3	1	2	1	1	0	1	0	1	0
1	0	1	0	1	0	1	3	1	0	1	0	1	0	1	3	1	0	1	0	1	0	4	0	1	0	1	0	1	0	2	2	1	0	1	0	1	0	1	0
1	0	1	0	1	0	4	0	1	0	1	0	1	0	4	0	1	0	1	0	1	0	4	0	1	0	1	0	1	0	4	0	1	0	1	0	1	0	1	0
1	0	1	0	1	0	4	0	1	0	1	0	1	0	4	0	1	0	1	0	1	0	4	0	1	0	1	0	1	0	4	0	1	0	1	0	1	0	1	0
2	1	1	0	1	0	1	3	2	1	2	1	1	0	2	2	1	0	1	0	1	0	2	2	1	0	1	0	1	0	1	3	1	0	1	0	1	0	1	0
1	0	3	2	1	0	2	2	1	0	1	0	3	2	1	3	4	3	4	3	1	0	1	3	4	3	2	1	1	0	1	3	4	3	1	0	1	0	1	0
1	0	1	0	1	0	4	0	1	0	1	0	1	0	4	0	1	0	1	0	1	0	4	0	1	0	1	0	1	0	4	0	4	3	1	0	1	0	1	0
1	0	2	1	1	0	1	3	4	3	3	2	2	1	4	0	2	1	2	1	4	3	4	0	3	2	1	0	1	0	3	1	2	1	3	2	1	0	1	0
1	0	1	0	1	0	1	3	1	0	1	0	1	0	4	0	1	0	1	0	1	0	4	0	1	0	1	0	1	0	4	0	1	0	1	0	1	0	1	0
1	0	1	0	1	0	4	0	1	0	1	0	1	0	4	0	1	0	1	0	1	0	4	0	1	0	1	0	1	0	4	0	1	0	1	0	1	0	1	0
1	0	1	0	1	0	1	3	1	0	1	0	1	0	4	0	1	0	1	0	1	0	4	0	1	0	1	0	1	0	4	0	1	0	1	0	1	0	1	0
1	0	2	1	1	0	4	0	1	0	1	0	1	0	4	0	1	0	1	0	1	0	4	0	1	0	1	0	1	0	4	0	1	0	1	0	1	0	1	0
1	0	1	0	1	0	1	3	1	0	1	0	1	0	4	0	1	0	1	0	1	0	4	0	2	1	1	0	1	0	4	0	1	0	1	0	1	0	1	0
1	0	1	0	1	0	1	3	1	0	1	0	2	1	1	3	1	0	1	0	1	0	4	0	1	0	1	0	1	0	4	0	2	1	1	0	1	0	1	0
1	0	2	1	1	0	1	3	1	0	1	0	1	0	1	3	1	0	1	0	1	0	3	1	1	0	2	1	1	0	1	3	1	0	1	0	1	0	1	0
2	1	1	0	2	1	1	3	1	0	1	0	1	0	2	2	1	0	3	2	2	1	4	0	1	0	1	0	1	0	4	0	1	0	1	0	1	0	1	0
2	1	1	0	3	2	1	3	1	0	4	3	2	1	2	2	2	1	1	0	1	0	2	2	2	1	3	2	2	1	2	2	2	1	3	2	3	2	2	1
1	0	2	1	1	0	2	2	2	1	2	1	2	1	1	3	2	1	1	0	1	0	1	3	1	0	2	1	1	0	1	3	1	0	2	1	2	1	2	1
2	1	1	0	1	0	4	0	1	0	2	1	1	0	4	0	1	0	1	0	1	0	4	0	1	0	1	0	1	0	4	0	1	0	1	0	1	0	1	0
1	0	1	0	1	0	4	0	1	0	1	0	1	0	4	0	1	0	1	0	1	0	4	0	1	0	1	0	1	0	4	0	1	0	1	0	1	0	1	0
1	0	1	0	1	0	1	3	1	0	1	0	1	0	1	3	3	2	1	0	1	0	3	1	1	0	1	0	1	0	1	3	1	0	1	0	1	0	1	0
1	0	2	1	1	0	4	0	2	1	1	0	1	0	4	0	1	0	1	0	2	1	4	0	2	1	1	0	1	0	4	0	2	1	1	0	1	0	2	1
1	0	1	0	1	0	4	0	1	0	1	0	1	0	4	0	1	0	1	0	1	0	4	0	1	0	1	0	1	0	4	0	1	0	1	0	1	0	1	0
1	0	1	0	1	0	1	3	1	0	1	0	1	0	1	3	1	0	1	0	1	0	2	2	3	2	1	0	1	0	4	0	1	0	1	0	1	0	1	0
1	0	1	0	1	0	1	3	1	0	1	0	1	0	1	3	1	0	1	0	1	0	4	0	1	0	1	0	1	0	1	3	1	0	1	0	1	0	1	0
3	2	3	2	3	2	1	3	3	2	3	2	3	2	2	2	1	0	1	0	3	2	2	2	1	0	1	0	1	0	1	3	1	0	2	1	1	0	2	1
1	0	1	0	1	0	2	2	1	0	1	0	1	0	2	2	1	0	1	0	1	0	2	2	1	0	1	0	1	0	3	1	1	0	1	0	1	0	1	0
1	0	1	0	1	0	4	0	1	0	1	0	1	0	4	0	1	0	1	0	1	0	4	0	1	0	1	0	1	0	4	0	1	0	1	0	1	0	1	0
2	1	1	0	1	0	2	2	3	2	2	1	2	1	4	0	1	0	1	0	2	1	4	0	1	0	2	1	1	0	4	0	2	1	2	1	1	0	3	2
1	0	1	0	1	0	1	3	1	0	1	0	1	0	1	3	1	0	1	0	1	0	1	3	1	0	1	0	1	0	4	0	1	0	1	0	1	0	1	0
1	0	1	0	1	0	1	3	1	0	1	0	1	0	4	0	1	0	1	0	1	0	1	3	1	0	1	0	1	0	4	0	1	0	1	0	1	0	1	0
1	0	1	0	1	0	4	0	1	0	1	0	1	0	4	0	1	0	1	0	1	0	4	0	1	0	1	0	1	0	4	0	1	0	1	0	1	0	1	0
1	0	1	0	1	0	4	0	1	0	1	0	1	0	4	0	1	0	1	0	1	0	4	0	1	0	1	0	1	0	4	0	1	0	1	0	1	0	1	0
1	0	2	1	1	0	4	0	2	1	2	1	2	1	4	0	1	0	1	0	1	0	2	2	1	0	1	0	1	0	3	1	1	0	1	0	1	0	2	1
1	0	1	0	1	0	4	0	1	0	1	0	1	0	4	0	1	0	1	0	1	0	4	0	1	0	1	0	1	0	4	0	1	0	1	0	1	0	1	0
1	0	1	0	1	0	2	2	1	0	1	0	2	1	1	3	1	0	1	0	2	1	1	3	1	0	1	0	1	0	1	3	1	0	2	1	2	1	1	0
1	0	2	1	1	0	4	0	2	1	4	3	2	1	4	0	3	2	1	0	3	2	2	2	3	2	2	1	1	0	2	2	1	0	1	0	1	0	1	0
1	0	1	0	1	0	1	3	1	0	1	0	1	0	1	3	1	0	1	0	1	0	1	3	1	0	3	2	3	2	4	0	4	3	2	1	2	1	1	0
1	0	1	0	1	0	4	0	1	0	1	0	1	0	4	0	1	0	1	0	1	0	4	0	1	0	1	0	1	0	4	0	1	0	1	0	1	0	1	0
1	0	2	1	2	1	4	0	1	0	1	0	1	0	4	0	1	0	1	0	4	3	4	0	1	0	1	0	1	0	4	0	1	0	1	0	1	0	1	0
1	0	1	0	1	0	1	3	1	0	1	0	1	0	1	3	1	0	1	0	1	0	4	0	1	0	1	0	1	0	4	0	1	0	1	0	1	0	1	0
1	0	1	0	1	0	3	1	1	0	1	0	1	0	4	0	1	0	1	0	1	0	4	0	1	0	1	0	1	0	4	0	1	0	1	0	1	0	1	0
2	1	1	0	1	0	1	3	1	0	1	0	1	0	1	3	1	0	1	0	1	0	1	3	1	0	1	0	1	0	4	0	1	0	1	0	1	0	1	0
1	0	2	1	1	0	4	0	1	0	2	1	2	1	4	0	1	0	1	0	1	0	4	0	3	2	1	0	1	0	4	0	1	0	1	0	1	0	1	0
1	0	1	0	1	0	4	0	1	0	1	0	1	0	4	0	1	0	1	0	1	0	4	0	1	0	1	0	1	0	4	0	1	0	1	0	1	0	1	0
1	0	1	0	4	3	2	2	1	0	1	0	1	0	4	0	1	0	1	0	1	0	4	0	1	0	1	0	1	0	4	0	1	0	1	0	1	0	1	0
1	0	4	3	2	1	4	0	1	0	1	0	1	0	4	0	1	0	1	0	4	3	4	0	1	0	1	0	1	0	4	0	1	0	2	1	1	0	2	1
2	1	1	0	1	0	2	2	1	0	1	0	1	0	2	2	1	0	1	0	1	0	2	2	1	0	1	0	1	0	4	0	1	0	1	0	1	0	1	0
1	0	2	1	1	0	2	2	1	0	2	1	1	0	4	0	2	1	2	1	2	1	4	0	1	0	2	1	1	0	4	0	4	3	1	0	1	0	4	3
2	1	2	1	2	1	3	1	1	0	1	0	1	0	4	0	1	0	1	0	1	0	2	2	2	1	1	0	1	0	3	1	3	2	1	0	1	0	1	0
1	0	1	0	1	0	1	3	1	0	2	1	1	0	2	2	1	0	1	0	1	0	1	3	2	1	1	0	1	0	1	3	1	0	1	0	1	0	1	0
1	0	1	0	1	0	1	3	1	0	1	0	1	0	1	3	1	0	1	0	1	0	4	0	1	0	1	0	1	0	4	0	1	0	1	0	1	0	1	0
1	0	1	0	1	0	1	3	1	0	1	0	1	0	2	2	1	0	1	0	1	0	2	2	1	0	1	0	1	0	2	2	1	0	1	0	1	0	1	0
1	0	1	0	1	0	1	3	1	0	1	0	1	0	1	3	1	0	1	0	1	0	3	1	1	0	1	0	1	0	3	1	1	0	1	0	1	0	1	0
1	0	1	0	1	0	4	0	3	2	2	1	1	0	3	1	1	0	2	1	4	3	4	0	1	0	1	0	1	0	3	1	1	0	1	0	1	0	3	2
2	1	1	0	3	2	1	3	1	0	2	1	3	2	2	2	1	0	1	0	2	1	2	2	2	1	1	0	1	0	2	2	2	1	3	2	1	0	3	2
2	1	3	2	2	1	1	3	4	3	1	0	4	3	2	2	1	0	1	0	1	0	3	1	1	0	1	0	1	0	4	0	1	0	1	0	1	0	1	0
1	0	1	0	1	0	4	0	1	0	1	0	1	0	4	0	1	0	1	0	1	0	4	0	1	0	1	0	1	0	4	0	2	1	1	0	1	0	1	0
1	0	1	0	1	0	1	3	1	0	1	0	1	0	1	3	1	0	1	0	1	0	2	2	1	0	1	0	1	0	2	2	1	0	1	0	1	0	1	0
1	0	1	0	2	1	2	2	1	0	1	0	1	0	4	0	1	0	1	0	2	1	4	0	1	0	1	0	1	0	3	1	2	1	1	0	1	0	1	0
3	2	2	1	3	2	1	3	1	0	3	2	3	2	4	0	2	1	1	0	1	0	3	1	4	3	2	1	3	2	2	2	4	3	4	3	1	0	4	3
1	0	2	1	1	0	1	3	1	0	1	0	1	0	3	1	1	0	1	0	2	1	4	0	1	0	1	0	1	0	4	0	1	0	1	0	1	0	2	1
2	1	2	1	2	1	1	3	1	0	2	1	2	1	1	3	2	1	2	1	2	1	2	2	2	1	2	1	1	0	1	3	2	1	2	1	1	0	1	0
2	1	1	0	3	2	2	2	2	1	2	1	2	1	2	2	2	1	2	1	1	0	1	3	1	0	2	1	1	0	2	2	2	1	2	1	2	1	2	1
1	0	1	0	1	0	1	3	1	0	1	0	1	0	4	0	1	0	1	0	1	0	4	0	1	0	1	0	1	0	4	0	1	0	1	0	1	0	1	0
1	0	1	0	1	0	1	3	1	0	1	0	1	0	1	3	1	0	1	0	1	0	4	0	1	0	1	0	1	0	4	0	1	0	1	0	1	0	1	0
1	0	1	0	1	0	4	0	1	0	1	0	1	0	4	0	1	0	1	0	1	0	4	0	1	0	1	0	1	0	4	0	1	0	1	0	1	0	1	0
2	1	2	1	2	1	2	2	1	0	2	1	2	1	4	0	2	1	1	0	2	1	4	0	1	0	2	1	1	0	2	2	2	1	2	1	2	1	1	0
3	2	2	1	4	3	1	3	1	0	2	1	2	1	1	3	1	0	2	1	3	2	1	3	4	3	2	1	1	0	2	2	4	3	2	1	2	1	1	0
2	1	2	1	1	0	3	1	2	1	1	0	2	1	4	0	1	0	2	1	1	0	3	1	1	0	1	0	1	0	1	3	3	2	1	0	2	1	1	0
1	0	1	0	2	1	4	0	2	1	2	1	1	0	4	0	1	0	2	1	2	1	4	0	2	1	1	0	1	0	4	0	2	1	2	1	1	0	1	0
1	0	1	0	1	0	1	3	1	0	1	0	1	0	3	1	1	0	1	0	2	1	2	2	2	1	1	0	1	0	1	3	1	0	1	0	1	0	1	0
1	0	1	0	1	0	1	3	1	0	1	0	1	0	1	3	1	0	1	0	1	0	4	0	4	3	4	3	1	0	1	3	2	1	2	1	1	0	1	0
1	0	1	0	1	0	1	3	1	0	1	0	1	0	1	3	1	0	1	0	1	0	2	2	1	0	1	0	1	0	1	3	1	0	1	0	1	0	1	0
2	1	1	0	3	2	1	3	4	3	3	2	3	2	4	0	3	2	1	0	4	3	2	2	3	2	2	1	2	1	2	2	1	0	4	3	3	2	1	0
1	0	2	1	1	0	4	0	1	0	1	0	1	0	1	3	1	0	1	0	1	0	4	0	3	2	1	0	1	0	4	0	1	0	1	0	1	0	1	0
1	0	2	1	1	0	4	0	1	0	2	1	1	0	4	0	1	0	2	1	1	0	4	0	2	1	1	0	1	0	4	0	1	0	1	0	1	0	1	0
1	0	1	0	1	0	2	2	2	1	2	1	2	1	2	2	2	1	1	0	1	0	4	0	1	0	1	0	2	1	4	0	2	1	2	1	2	1	2	1
2	1	1	0	1	0	1	3	2	1	1	0	1	0	2	2	1	0	1	0	1	0	3	1	2	1	2	1	1	0	2	2	2	1	1	0	1	0	3	2
1	0	1	0	1	0	1	3	1	0	1	0	1	0	4	0	2	1	1	0	2	1	4	0	2	1	1	0	1	0	3	1	1	0	1	0	1	0	3	2
2	1	1	0	2	1	1	3	2	1	3	2	3	2	3	1	2	1	2	1	1	0	4	0	2	1	2	1	1	0	2	2	2	1	4	3	4	3	2	1
1	0	1	0	1	0	2	2	2	1	1	0	1	0	3	1	1	0	1	0	1	0	4	0	1	0	1	0	1	0	4	0	1	0	1	0	1	0	1	0
1	0	2	1	1	0	2	2	1	0	1	0	1	0	3	1	1	0	1	0	3	2	4	0	3	2	1	0	1	0	4	0	2	1	2	1	1	0	1	0
2	1	1	0	1	0	2	2	2	1	2	1	1	0	1	3	1	0	1	0	2	1	2	2	1	0	1	0	1	0	3	1	1	0	1	0	1	0	2	1
1	0	1	0	1	0	4	0	1	0	1	0	1	0	4	0	1	0	1	0	1	0	4	0	1	0	1	0	1	0	4	0	1	0	1	0	1	0	1	0
1	0	2	1	1	0	2	2	1	0	1	0	1	0	1	3	1	0	1	0	1	0	3	1	1	0	1	0	1	0	3	1	2	1	2	1	1	0	1	0
1	0	2	1	2	1	4	0	2	1	2	1	3	2	2	2	2	1	3	2	4	3	2	2	2	1	3	2	2	1	1	3	3	2	3	2	2	1	1	0
2	1	1	0	2	1	3	1	1	0	3	2	2	1	1	3	3	2	2	1	1	0	4	0	3	2	3	2	2	1	3	1	2	1	1	0	4	3	2	1
1	0	1	0	1	0	2	2	3	2	2	1	3	2	1	3	1	0	1	0	1	0	1	3	1	0	1	0	1	0	1	3	2	1	1	0	2	1	1	0
3	2	2	1	1	0	2	2	3	2	2	1	2	1	3	1	2	1	1	0	1	0	4	0	3	2	1	0	1	0	3	1	1	0	1	0	1	0	2	1
2	1	1	0	1	0	1	3	1	0	1	0	1	0	1	3	1	0	1	0	1	0	4	0	1	0	1	0	1	0	4	0	1	0	1	0	1	0	1	0
1	0	1	0	1	0	4	0	1	0	1	0	1	0	4	0	1	0	1	0	1	0	4	0	1	0	1	0	1	0	4	0	1	0	1	0	1	0	1	0
1	0	2	1	1	0	4	0	1	0	1	0	3	2	3	1	1	0	1	0	1	0	4	0	2	1	1	0	1	0	4	0	2	1	1	0	1	0	2	1
1	0	1	0	1	0	3	1	1	0	1	0	1	0	2	2	1	0	1	0	1	0	3	1	1	0	1	0	1	0	1	3	1	0	1	0	1	0	4	3
1	0	1	0	1	0	3	1	1	0	1	0	1	0	4	0	1	0	1	0	1	0	4	0	2	1	1	0	1	0	4	0	1	0	1	0	1	0	1	0
1	0	3	2	3	2	2	2	3	2	3	2	2	1	4	0	1	0	1	0	2	1	4	0	1	0	1	0	1	0	4	0	1	0	1	0	1	0	2	1
2	1	1	0	1	0	3	1	2	1	1	0	1	0	3	1	1	0	1	0	1	0	3	1	1	0	1	0	1	0	4	0	1	0	1	0	1	0	1	0
1	0	1	0	1	0	4	0	4	3	1	0	4	3	4	0	1	0	1	0	1	0	4	0	1	0	1	0	1	0	4	0	1	0	1	0	1	0	1	0
1	0	1	0	1	0	4	0	1	0	1	0	1	0	1	3	1	0	1	0	1	0	4	0	1	0	1	0	1	0	4	0	1	0	1	0	1	0	2	1
1	0	2	1	1	0	1	3	1	0	1	0	2	1	4	0	1	0	1	0	2	1	4	0	1	0	1	0	1	0	4	0	2	1	2	1	1	0	1	0
1	0	1	0	1	0	4	0	1	0	1	0	1	0	4	0	1	0	1	0	1	0	4	0	1	0	1	0	1	0	4	0	1	0	1	0	1	0	1	0
2	1	2	1	1	0	1	3	1	0	1	0	1	0	4	0	1	0	1	0	2	1	4	0	1	0	1	0	1	0	4	0	1	0	1	0	1	0	1	0
1	0	1	0	1	0	3	1	2	1	2	1	1	0	4	0	1	0	1	0	2	1	4	0	2	1	2	1	1	0	4	0	2	1	1	0	2	1	3	2
1	0	1	0	1	0	4	0	1	0	1	0	1	0	4	0	1	0	1	0	1	0	4	0	1	0	1	0	1	0	4	0	1	0	1	0	1	0	1	0
2	1	1	0	1	0	3	1	1	0	2	1	1	0	4	0	1	0	1	0	3	2	4	0	1	0	1	0	1	0	4	0	1	0	1	0	1	0	1	0
1	0	2	1	1	0	4	0	1	0	1	0	1	0	4	0	1	0	1	0	1	0	4	0	1	0	1	0	1	0	4	0	2	1	1	0	1	0	2	1
1	0	1	0	1	0	1	3	1	0	1	0	1	0	1	3	1	0	1	0	1	0	4	0	1	0	1	0	1	0	4	0	1	0	1	0	1	0	1	0
1	0	1	0	1	0	2	2	3	2	3	2	4	3	1	3	1	0	3	2	4	3	3	1	4	3	1	0	1	0	3	1	1	0	2	1	1	0	3	2
1	0	1	0	1	0	3	1	1	0	1	0	1	0	4	0	1	0	1	0	1	0	4	0	1	0	1	0	1	0	4	0	1	0	1	0	1	0	1	0
1	0	1	0	1	0	1	3	1	0	1	0	1	0	2	2	1	0	1	0	1	0	4	0	1	0	1	0	1	0	4	0	1	0	1	0	1	0	1	0
3	2	3	2	2	1	2	2	3	2	3	2	3	2	2	2	2	1	3	2	4	3	4	0	2	1	2	1	1	0	2	2	1	0	2	1	3	2	1	0
2	1	1	0	1	0	1	3	1	0	1	0	1	0	2	2	1	0	1	0	3	2	2	2	1	0	1	0	1	0	3	1	2	1	2	1	2	1	1	0
2	1	1	0	2	1	4	0	2	1	3	2	1	0	4	0	1	0	1	0	1	0	4	0	1	0	2	1	1	0	4	0	2	1	3	2	1	0	1	0
2	1	2	1	1	0	1	3	1	0	2	1	1	0	2	2	1	0	1	0	4	3	3	1	1	0	2	1	1	0	3	1	1	0	2	1	2	1	1	0
2	1	2	1	2	1	2	2	3	2	2	1	2	1	3	1	1	0	1	0	3	2	4	0	3	2	2	1	1	0	4	0	3	2	3	2	1	0	3	2
2	1	1	0	1	0	1	3	1	0	1	0	1	0	4	0	1	0	1	0	1	0	1	3	1	0	2	1	1	0	4	0	1	0	1	0	1	0	1	0
1	0	1	0	1	0	4	0	4	3	4	3	4	3	4	0	4	3	4	3	1	0	4	0	4	3	4	3	1	0	4	0	1	0	1	0	4	3	1	0
1	0	1	0	1	0	2	2	1	0	1	0	1	0	4	0	1	0	1	0	1	0	4	0	2	1	1	0	1	0	4	0	2	1	1	0	1	0	2	1
1	0	1	0	1	0	1	3	1	0	1	0	1	0	1	3	1	0	1	0	1	0	1	3	1	0	1	0	1	0	2	2	1	0	1	0	1	0	1	0
1	0	2	1	1	0	2	2	2	1	1	0	2	1	3	1	2	1	1	0	2	1	2	2	3	2	2	1	1	0	2	2	3	2	1	0	2	1	1	0
1	0	1	0	1	0	1	3	1	0	1	0	1	0	2	2	1	0	1	0	1	0	2	2	1	0	1	0	1	0	2	2	1	0	1	0	1	0	1	0
2	1	1	0	1	0	4	0	2	1	2	1	1	0	4	0	1	0	2	1	1	0	4	0	3	2	2	1	1	0	4	0	2	1	3	2	1	0	1	0
2	1	2	1	1	0	4	0	2	1	2	1	2	1	4	0	3	2	3	2	3	2	4	0	3	2	3	2	3	2	4	0	3	2	4	3	4	3	4	3
1	0	2	1	1	0	1	3	2	1	1	0	1	0	1	3	2	1	1	0	1	0	2	2	1	0	1	0	1	0	1	3	1	0	1	0	1	0	3	2
2	1	1	0	1	0	4	0	1	0	2	1	1	0	4	0	1	0	1	0	2	1	1	3	2	1	1	0	1	0	3	1	2	1	2	1	1	0	1	0
2	1	1	0	2	1	3	1	1	0	2	1	2	1	4	0	1	0	1	0	2	1	4	0	2	1	1	0	1	0	3	1	1	0	2	1	1	0	3	2
3	2	2	1	4	3	2	2	2	1	4	3	4	3	3	1	3	2	3	2	3	2	4	0	2	1	4	3	2	1	4	0	4	3	3	2	3	2	1	0
2	1	1	0	2	1	2	2	4	3	2	1	3	2	2	2	1	0	1	0	2	1	3	1	3	2	1	0	1	0	3	1	2	1	2	1	1	0	1	0
1	0	1	0	1	0	4	0	1	0	1	0	1	0	4	0	1	0	1	0	1	0	4	0	1	0	1	0	1	0	4	0	2	1	1	0	1	0	4	3
2	1	3	2	2	1	4	0	1	0	3	2	2	1	4	0	3	2	4	3	2	1	4	0	4	3	2	1	1	0	4	0	3	2	2	1	2	1	1	0
1	0	1	0	1	0	1	3	1	0	1	0	1	0	4	0	1	0	1	0	1	0	4	0	1	0	1	0	1	0	4	0	1	0	1	0	1	0	1	0
1	0	1	0	2	1	4	0	2	1	1	0	3	2	3	1	1	0	1	0	4	3	4	0	1	0	1	0	1	0	3	1	1	0	2	1	1	0	3	2
1	0	1	0	1	0	4	0	1	0	1	0	1	0	4	0	1	0	1	0	1	0	4	0	1	0	1	0	1	0	4	0	1	0	1	0	1	0	1	0
1	0	2	1	3	2	3	1	1	0	3	2	2	1	3	1	2	1	1	0	2	1	4	0	4	3	3	2	1	0	3	1	2	1	1	0	1	0	1	0
1	0	2	1	1	0	3	1	2	1	3	2	1	0	2	2	1	0	3	2	4	3	3	1	3	2	3	2	2	1	2	2	1	0	1	0	1	0	1	0
2	1	2	1	1	0	4	0	1	0	1	0	1	0	4	0	1	0	1	0	1	0	4	0	2	1	1	0	1	0	4	0	1	0	1	0	1	0	1	0
1	0	1	0	1	0	1	3	1	0	1	0	1	0	4	0	1	0	1	0	2	1	3	1	3	2	3	2	1	0	2	2	2	1	2	1	1	0	4	3
2	1	4	3	3	2	4	0	3	2	2	1	1	0	4	0	1	0	2	1	1	0	4	0	1	0	4	3	1	0	4	0	1	0	1	0	1	0	1	0
2	1	1	0	1	0	1	3	1	0	1	0	1	0	3	1	1	0	1	0	1	0	4	0	3	2	1	0	1	0	4	0	1	0	1	0	1	0	1	0
2	1	1	0	1	0	2	2	2	1	1	0	1	0	1	3	1	0	1	0	1	0	2	2	1	0	3	2	1	0	2	2	1	0	1	0	2	1	1	0
1	0	1	0	1	0	4	0	1	0	1	0	1	0	4	0	1	0	1	0	1	0	4	0	1	0	1	0	1	0	4	0	1	0	1	0	1	0	1	0
1	0	1	0	1	0	1	3	1	0	3	2	4	3	4	0	2	1	1	0	1	0	1	3	1	0	1	0	1	0	3	1	1	0	1	0	1	0	1	0
1	0	1	0	1	0	1	3	1	0	1	0	1	0	3	1	1	0	1	0	1	0	4	0	1	0	1	0	1	0	4	0	1	0	1	0	1	0	2	1
1	0	1	0	2	1	4	0	2	1	2	1	2	1	4	0	2	1	1	0	2	1	4	0	1	0	1	0	1	0	4	0	2	1	1	0	1	0	1	0
1	0	1	0	1	0	1	3	1	0	1	0	1	0	2	2	1	0	1	0	4	3	3	1	1	0	1	0	1	0	2	2	1	0	1	0	1	0	2	1
2	1	1	0	2	1	2	2	3	2	4	3	2	1	2	2	1	0	2	1	3	2	3	1	3	2	2	1	1	0	2	2	4	3	2	1	1	0	1	0
1	0	1	0	1	0	4	0	1	0	1	0	1	0	4	0	1	0	1	0	1	0	4	0	1	0	1	0	1	0	4	0	1	0	1	0	1	0	1	0
1	0	2	1	1	0	4	0	1	0	1	0	1	0	4	0	1	0	1	0	1	0	4	0	1	0	1	0	1	0	4	0	1	0	1	0	1	0	2	1
1	0	2	1	1	0	3	1	1	0	2	1	2	1	4	0	1	0	2	1	2	1	4	0	4	3	4	3	3	2	4	0	4	3	4	3	3	2	3	2
2	1	2	1	1	0	3	1	2	1	1	0	2	1	4	0	1	0	1	0	2	1	3	1	2	1	2	1	1	0	4	0	2	1	2	1	1	0	4	3
2	1	1	0	2	1	2	2	1	0	2	1	1	0	3	1	1	0	1	0	1	0	4	0	2	1	2	1	1	0	4	0	3	2	2	1	1	0	1	0
3	2	1	0	3	2	2	2	2	1	3	2	2	1	1	3	2	1	2	1	1	0	1	3	4	3	4	3	1	0	1	3	1	0	2	1	1	0	1	0
2	1	1	0	1	0	4	0	1	0	1	0	1	0	2	2	1	0	1	0	1	0	4	0	2	1	1	0	1	0	4	0	1	0	1	0	1	0	1	0
1	0	1	0	1	0	4	0	1	0	1	0	2	1	4	0	3	2	3	2	3	2	3	1	3	2	2	1	1	0	3	1	2	1	2	1	1	0	1	0
2	1	1	0	1	0	1	3	2	1	2	1	2	1	4	0	1	0	1	0	4	3	4	0	1	0	1	0	1	0	4	0	1	0	1	0	1	0	3	2
1	0	1	0	1	0	2	2	1	0	1	0	2	1	2	2	1	0	1	0	1	0	3	1	3	2	1	0	1	0	3	1	1	0	1	0	1	0	1	0
1	0	2	1	1	0	4	0	2	1	1	0	2	1	2	2	2	1	1	0	2	1	1	3	2	1	1	0	1	0	4	0	1	0	1	0	2	1	1	0
2	1	1	0	2	1	3	1	1	0	2	1	2	1	4	0	2	1	1	0	1	0	4	0	3	2	1	0	1	0	3	1	1	0	2	1	1	0	2	1
2	1	2	1	3	2	2	2	2	1	2	1	2	1	2	2	1	0	2	1	2	1	1	3	3	2	2	1	1	0	2	2	2	1	1	0	1	0	1	0
1	0	1	0	1	0	1	3	1	0	1	0	1	0	2	2	1	0	1	0	2	1	1	3	1	0	1	0	1	0	1	3	1	0	1	0	1	0	1	0
1	0	1	0	1	0	4	0	1	0	1	0	1	0	4	0	1	0	1	0	4	3	4	0	2	1	1	0	1	0	4	0	2	1	1	0	1	0	2	1
1	0	1	0	1	0	4	0	1	0	1	0	1	0	4	0	1	0	1	0	1	0	4	0	1	0	1	0	1	0	4	0	1	0	1	0	1	0	1	0
1	0	1	0	1	0	4	0	1	0	1	0	1	0	4	0	1	0	1	0	1	0	4	0	1	0	1	0	1	0	4	0	1	0	1	0	1	0	1	0
1	0	1	0	1	0	1	3	2	1	2	1	1	0	1	3	2	1	1	0	4	3	1	3	4	3	2	1	1	0	2	2	2	1	2	1	2	1	1	0
1	0	1	0	1	0	4	0	1	0	1	0	1	0	3	1	1	0	1	0	1	0	4	0	1	0	1	0	1	0	4	0	1	0	1	0	1	0	1	0
2	1	1	0	1	0	3	1	1	0	1	0	1	0	4	0	1	0	2	1	2	1	4	0	1	0	2	1	1	0	4	0	3	2	1	0	1	0	1	0
1	0	1	0	1	0	4	0	1	0	1	0	1	0	4	0	1	0	1	0	1	0	4	0	1	0	1	0	1	0	4	0	1	0	1	0	1	0	1	0
1	0	2	1	2	1	2	2	2	1	1	0	1	0	4	0	1	0	1	0	1	0	2	2	2	1	1	0	1	0	2	2	2	1	2	1	1	0	1	0
1	0	1	0	2	1	1	3	2	1	3	2	1	0	4	0	1	0	1	0	3	2	1	3	2	1	1	0	1	0	1	3	1	0	2	1	1	0	1	0
1	0	1	0	1	0	1	3	1	0	2	1	2	1	1	3	1	0	1	0	1	0	4	0	1	0	4	3	1	0	4	0	1	0	2	1	1	0	4	3
2	1	1	0	1	0	4	0	1	0	1	0	3	2	4	0	1	0	2	1	1	0	2	2	2	1	2	1	2	1	3	1	1	0	2	1	2	1	1	0
1	0	1	0	1	0	4	0	1	0	1	0	1	0	4	0	1	0	1	0	1	0	4	0	1	0	1	0	1	0	4	0	1	0	1	0	1	0	1	0
1	0	1	0	1	0	4	0	1	0	1	0	1	0	4	0	1	0	1	0	1	0	4	0	1	0	1	0	1	0	4	0	1	0	1	0	1	0	1	0
1	0	1	0	1	0	2	2	1	0	1	0	2	1	3	1	1	0	1	0	4	3	3	1	1	0	2	1	3	2	3	1	2	1	1	0	1	0	1	0
1	0	1	0	1	0	4	0	1	0	1	0	1	0	4	0	1	0	1	0	1	0	4	0	1	0	1	0	1	0	4	0	1	0	1	0	1	0	1	0
1	0	1	0	1	0	3	1	1	0	1	0	1	0	1	3	1	0	1	0	1	0	4	0	2	1	1	0	1	0	3	1	1	0	1	0	1	0	1	0
1	0	1	0	1	0	2	2	1	0	1	0	1	0	4	0	1	0	1	0	1	0	4	0	1	0	1	0	1	0	4	0	1	0	1	0	1	0	1	0
2	1	2	1	2	1	2	2	2	1	2	1	2	1	1	3	2	1	2	1	2	1	2	2	1	0	2	1	1	0	2	2	2	1	2	1	1	0	2	1
1	0	2	1	1	0	1	3	2	1	2	1	2	1	4	0	1	0	1	0	1	0	4	0	1	0	2	1	1	0	4	0	2	1	1	0	1	0	1	0
4	3	4	3	4	3	4	0	4	3	4	3	4	3	4	0	4	3	4	3	4	3	4	0	4	3	4	3	1	0	4	0	1	0	4	3	4	3	4	3
1	0	2	1	1	0	4	0	1	0	1	0	2	1	4	0	1	0	2	1	2	1	4	0	2	1	1	0	1	0	4	0	2	1	1	0	3	2	1	0
4	3	2	1	1	0	4	0	4	3	1	0	1	0	4	0	1	0	1	0	4	3	4	0	1	0	1	0	1	0	4	0	2	1	1	0	1	0	1	0
2	1	1	0	1	0	3	1	1	0	2	1	1	0	3	1	1	0	1	0	2	1	3	1	2	1	1	0	1	0	3	1	3	2	1	0	1	0	1	0
2	1	1	0	1	0	1	3	2	1	3	2	2	1	3	1	2	1	2	1	2	1	3	1	3	2	3	2	1	0	2	2	1	0	2	1	1	0	3	2
1	0	1	0	1	0	1	3	3	2	1	0	1	0	4	0	3	2	1	0	2	1	4	0	1	0	1	0	1	0	4	0	4	3	2	1	2	1	2	1
1	0	1	0	1	0	2	2	1	0	1	0	3	2	1	3	1	0	2	1	1	0	4	0	3	2	1	0	1	0	4	0	1	0	1	0	1	0	1	0
2	1	1	0	2	1	2	2	2	1	2	1	1	0	2	2	1	0	2	1	2	1	1	3	1	0	1	0	1	0	1	3	1	0	1	0	1	0	1	0
1	0	1	0	2	1	2	2	2	1	2	1	2	1	4	0	1	0	1	0	2	1	2	2	1	0	2	1	2	1	2	2	3	2	1	0	2	1	1	0
1	0	1	0	1	0	4	0	1	0	1	0	1	0	4	0	1	0	1	0	4	3	4	0	1	0	1	0	1	0	4	0	1	0	1	0	1	0	1	0
1	0	2	1	1	0	2	2	2	1	1	0	1	0	1	3	1	0	1	0	1	0	2	2	4	3	1	0	1	0	4	0	1	0	1	0	1	0	2	1
1	0	1	0	1	0	1	3	1	0	1	0	1	0	1	3	1	0	1	0	1	0	4	0	1	0	1	0	1	0	4	0	1	0	1	0	1	0	1	0
2	1	1	0	1	0	3	1	1	0	1	0	3	2	1	3	1	0	1	0	1	0	4	0	1	0	1	0	1	0	4	0	1	0	1	0	1	0	1	0
4	3	2	1	2	1	3	1	2	1	2	1	2	1	4	0	4	3	4	3	4	3	4	0	1	0	4	3	1	0	4	0	2	1	4	3	4	3	1	0
2	1	2	1	1	0	2	2	1	0	1	0	2	1	1	3	1	0	1	0	1	0	3	1	3	2	1	0	1	0	1	3	1	0	1	0	1	0	1	0
1	0	1	0	1	0	3	1	2	1	1	0	2	1	1	3	1	0	1	0	1	0	3	1	1	0	1	0	1	0	3	1	1	0	1	0	1	0	1	0
1	0	1	0	1	0	1	3	1	0	1	0	1	0	1	3	1	0	1	0	1	0	4	0	1	0	1	0	1	0	4	0	1	0	1	0	1	0	1	0
3	2	2	1	1	0	2	2	3	2	1	0	2	1	3	1	1	0	2	1	1	0	3	1	2	1	1	0	1	0	2	2	1	0	3	2	2	1	4	3
1	0	1	0	1	0	4	0	1	0	1	0	1	0	4	0	1	0	1	0	1	0	4	0	2	1	1	0	1	0	4	0	2	1	1	0	1	0	3	2
1	0	1	0	2	1	4	0	1	0	1	0	1	0	4	0	1	0	1	0	1	0	4	0	1	0	1	0	1	0	4	0	1	0	1	0	1	0	1	0
1	0	1	0	1	0	4	0	1	0	1	0	1	0	4	0	1	0	1	0	1	0	4	0	1	0	1	0	1	0	4	0	1	0	1	0	1	0	1	0
1	0	2	1	1	0	1	3	1	0	2	1	1	0	2	2	1	0	1	0	1	0	1	3	1	0	1	0	1	0	1	3	1	0	1	0	1	0	1	0
2	1	2	1	3	2	4	0	2	1	2	1	3	2	4	0	2	1	2	1	2	1	4	0	1	0	1	0	1	0	3	1	1	0	1	0	1	0	1	0
1	0	1	0	2	1	3	1	1	0	1	0	1	0	3	1	1	0	1	0	1	0	4	0	2	1	1	0	1	0	4	0	2	1	1	0	1	0	1	0
2	1	1	0	2	1	4	0	1	0	1	0	2	1	2	2	1	0	1	0	3	2	2	2	4	3	1	0	1	0	3	1	2	1	1	0	1	0	1	0
3	2	1	0	1	0	3	1	1	0	1	0	1	0	2	2	1	0	1	0	4	3	3	1	2	1	1	0	1	0	1	3	1	0	1	0	1	0	1	0
2	1	1	0	1	0	2	2	1	0	2	1	2	1	1	3	1	0	1	0	2	1	4	0	1	0	2	1	1	0	3	1	1	0	3	2	1	0	4	3
1	0	2	1	1	0	1	3	1	0	2	1	2	1	4	0	1	0	1	0	1	0	4	0	2	1	1	0	1	0	4	0	1	0	2	1	1	0	1	0
1	0	1	0	1	0	4	0	1	0	1	0	1	0	4	0	1	0	1	0	1	0	4	0	1	0	1	0	4	3	4	0	1	0	1	0	1	0	2	1
4	3	3	2	3	2	1	3	3	2	4	3	4	3	1	3	2	1	4	3	3	2	1	3	3	2	3	2	3	2	1	3	2	1	3	2	3	2	3	2
1	0	1	0	1	0	1	3	1	0	2	1	1	0	1	3	1	0	1	0	1	0	1	3	1	0	1	0	1	0	4	0	1	0	2	1	1	0	1	0
1	0	2	1	2	1	4	0	1	0	1	0	1	0	1	3	1	0	1	0	1	0	4	0	1	0	1	0	1	0	4	0	1	0	1	0	1	0	2	1
3	2	3	2	2	1	2	2	1	0	2	1	3	2	3	1	2	1	2	1	3	2	2	2	1	0	1	0	1	0	3	1	3	2	2	1	2	1	1	0
1	0	1	0	1	0	1	3	1	0	1	0	1	0	4	0	1	0	1	0	1	0	1	3	1	0	1	0	1	0	1	3	3	2	1	0	1	0	1	0
1	0	1	0	1	0	1	3	2	1	4	3	1	0	2	2	1	0	2	1	1	0	1	3	4	3	4	3	1	0	1	3	4	3	4	3	4	3	4	3
3	2	1	0	4	3	2	2	3	2	3	2	2	1	3	1	2	1	4	3	3	2	3	1	1	0	2	1	1	0	4	0	3	2	3	2	2	1	2	1
1	0	1	0	1	0	1	3	4	3	1	0	4	3	4	0	1	0	1	0	4	3	1	3	1	0	1	0	1	0	4	0	1	0	1	0	1	0	1	0
2	1	2	1	1	0	1	3	2	1	2	1	2	1	3	1	1	0	1	0	1	0	4	0	1	0	1	0	1	0	4	0	2	1	2	1	2	1	1	0
2	1	1	0	2	1	3	1	1	0	2	1	1	0	3	1	1	0	1	0	2	1	3	1	2	1	1	0	1	0	4	0	2	1	1	0	1	0	2	1
1	0	1	0	1	0	1	3	1	0	1	0	1	0	4	0	1	0	1	0	1	0	4	0	1	0	1	0	1	0	4	0	2	1	1	0	1	0	1	0
1	0	2	1	1	0	4	0	1	0	1	0	1	0	4	0	1	0	1	0	1	0	4	0	1	0	1	0	1	0	4	0	1	0	1	0	1	0	1	0
1	0	1	0	1	0	4	0	1	0	1	0	1	0	4	0	1	0	1	0	1	0	4	0	1	0	1	0	1	0	4	0	1	0	1	0	1	0	1	0
1	0	1	0	1	0	3	1	1	0	1	0	1	0	4	0	1	0	1	0	3	2	4	0	1	0	1	0	4	3	4	0	1	0	1	0	1	0	1	0
2	1	4	3	3	2	4	0	2	1	4	3	4	3	2	2	3	2	3	2	3	2	2	2	2	1	2	1	1	0	2	2	3	2	4	3	2	1	1	0
1	0	2	1	2	1	2	2	2	1	2	1	2	1	1	3	2	1	2	1	2	1	2	2	2	1	3	2	2	1	1	3	2	1	2	1	2	1	2	1
2	1	1	0	2	1	1	3	1	0	1	0	1	0	2	2	1	0	1	0	2	1	1	3	1	0	1	0	1	0	2	2	1	0	1	0	1	0	1	0
1	0	1	0	1	0	2	2	1	0	1	0	1	0	2	2	1	0	2	1	1	0	2	2	2	1	2	1	1	0	2	2	1	0	1	0	1	0	4	3
2	1	1	0	2	1	1	3	2	1	1	0	1	0	4	0	1	0	1	0	1	0	4	0	2	1	1	0	1	0	4	0	2	1	1	0	1	0	1	0
1	0	1	0	1	0	4	0	1	0	1	0	1	0	4	0	1	0	1	0	1	0	4	0	1	0	1	0	1	0	4	0	1	0	1	0	1	0	1	0
1	0	1	0	1	0	4	0	1	0	1	0	1	0	4	0	1	0	1	0	1	0	4	0	1	0	1	0	1	0	4	0	1	0	1	0	1	0	1	0
2	1	2	1	4	3	1	3	2	1	3	2	4	3	4	0	2	1	1	0	1	0	2	2	2	1	4	3	2	1	2	2	1	0	3	2	2	1	1	0
2	1	3	2	1	0	2	2	4	3	4	3	4	3	1	3	2	1	1	0	4	3	2	2	2	1	2	1	2	1	2	2	1	0	4	3	1	0	4	3
1	0	1	0	1	0	4	0	1	0	1	0	1	0	4	0	1	0	1	0	1	0	4	0	1	0	1	0	1	0	4	0	1	0	1	0	1	0	1	0
2	1	1	0	3	2	1	3	1	0	1	0	1	0	1	3	1	0	2	1	2	1	4	0	3	2	2	1	2	1	2	2	2	1	2	1	2	1	1	0
1	0	1	0	1	0	2	2	1	0	1	0	1	0	2	2	1	0	1	0	1	0	4	0	1	0	1	0	1	0	1	3	1	0	1	0	1	0	1	0
1	0	1	0	2	1	4	0	2	1	2	1	4	3	4	0	1	0	2	1	1	0	4	0	2	1	2	1	2	1	4	0	1	0	1	0	1	0	2	1
1	0	1	0	1	0	2	2	2	1	1	0	1	0	3	1	2	1	1	0	1	0	1	3	1	0	1	0	2	1	1	3	1	0	1	0	1	0	1	0
4	3	1	0	2	1	2	2	3	2	3	2	3	2	4	0	2	1	2	1	2	1	4	0	2	1	2	1	2	1	3	1	4	3	2	1	2	1	4	3
2	1	2	1	1	0	1	3	2	1	3	2	3	2	2	2	1	0	1	0	1	0	4	0	3	2	2	1	2	1	4	0	1	0	1	0	2	1	1	0
1	0	1	0	1	0	4	0	1	0	1	0	1	0	4	0	1	0	1	0	1	0	4	0	1	0	1	0	1	0	4	0	1	0	1	0	1	0	1	0
2	1	2	1	2	1	2	2	2	1	1	0	1	0	4	0	2	1	2	1	1	0	4	0	1	0	1	0	1	0	4	0	3	2	2	1	2	1	1	0
2	1	2	1	2	1	3	1	2	1	2	1	2	1	4	0	2	1	2	1	2	1	3	1	2	1	2	1	2	1	3	1	2	1	2	1	2	1	2	1
2	1	2	1	2	1	2	2	2	1	2	1	2	1	2	2	2	1	2	1	2	1	2	2	2	1	2	1	2	1	1	3	1	0	1	0	1	0	1	0
1	0	2	1	1	0	2	2	1	0	3	2	1	0	1	3	1	0	2	1	3	2	4	0	1	0	1	0	1	0	4	0	1	0	1	0	2	1	1	0
2	1	1	0	2	1	4	0	2	1	2	1	2	1	4	0	1	0	1	0	2	1	4	0	2	1	1	0	1	0	4	0	2	1	2	1	1	0	1	0
1	0	1	0	1	0	4	0	1	0	1	0	1	0	4	0	1	0	1	0	1	0	4	0	1	0	1	0	1	0	4	0	1	0	1	0	1	0	1	0
1	0	1	0	1	0	4	0	2	1	1	0	1	0	3	1	1	0	1	0	1	0	4	0	1	0	1	0	1	0	3	1	1	0	1	0	1	0	2	1
1	0	1	0	1	0	4	0	1	0	1	0	1	0	4	0	1	0	1	0	1	0	4	0	1	0	1	0	1	0	4	0	1	0	1	0	1	0	1	0
1	0	1	0	1	0	4	0	1	0	1	0	1	0	4	0	1	0	1	0	1	0	4	0	1	0	1	0	1	0	4	0	1	0	1	0	1	0	1	0
1	0	1	0	1	0	1	3	1	0	1	0	1	0	4	0	1	0	1	0	3	2	4	0	1	0	1	0	1	0	4	0	3	2	2	1	1	0	2	1
1	0	1	0	1	0	4	0	1	0	1	0	1	0	4	0	1	0	1	0	1	0	4	0	1	0	1	0	1	0	4	0	2	1	2	1	1	0	1	0
2	1	2	1	2	1	2	2	2	1	2	1	2	1	4	0	1	0	2	1	3	2	2	2	2	1	3	2	2	1	2	2	2	1	2	1	2	1	2	1
2	1	3	2	1	0	4	0	4	3	4	3	3	2	4	0	2	1	3	2	2	1	4	0	2	1	3	2	2	1	4	0	3	2	3	2	4	3	2	1
4	3	4	3	4	3	1	3	3	2	4	3	4	3	4	0	1	0	1	0	4	3	4	0	1	0	1	0	1	0	3	1	4	3	4	3	1	0	1	0
2	1	2	1	2	1	2	2	2	1	2	1	2	1	2	2	1	0	1	0	2	1	2	2	1	0	2	1	1	0	2	2	2	1	2	1	1	0	1	0
2	1	3	2	1	0	2	2	2	1	2	1	1	0	3	1	2	1	1	0	2	1	4	0	2	1	1	0	1	0	3	1	2	1	1	0	1	0	1	0
2	1	2	1	2	1	1	3	1	0	2	1	3	2	3	1	1	0	1	0	2	1	2	2	1	0	1	0	2	1	2	2	1	0	3	2	1	0	1	0
1	0	1	0	1	0	2	2	1	0	1	0	1	0	1	3	1	0	1	0	1	0	2	2	1	0	1	0	1	0	2	2	1	0	1	0	1	0	1	0
2	1	2	1	3	2	1	3	2	1	2	1	2	1	3	1	2	1	1	0	4	3	3	1	1	0	4	3	2	1	2	2	1	0	3	2	2	1	1	0
1	0	2	1	1	0	1	3	3	2	2	1	2	1	1	3	3	2	1	0	1	0	4	0	2	1	2	1	1	0	1	3	3	2	2	1	1	0	1	0
1	0	1	0	2	1	1	3	2	1	1	0	1	0	4	0	1	0	2	1	1	0	4	0	2	1	1	0	1	0	3	1	2	1	1	0	2	1	3	2
1	0	1	0	1	0	4	0	1	0	1	0	1	0	4	0	1	0	1	0	1	0	4	0	1	0	1	0	1	0	4	0	1	0	1	0	1	0	1	0
2	1	4	3	2	1	2	2	2	1	2	1	2	1	2	2	1	0	2	1	3	2	3	1	2	1	2	1	1	0	3	1	2	1	2	1	1	0	3	2
1	0	1	0	2	1	1	3	1	0	1	0	1	0	2	2	1	0	1	0	1	0	4	0	1	0	1	0	1	0	4	0	1	0	1	0	1	0	1	0
2	1	1	0	2	1	3	1	2	1	1	0	2	1	3	1	1	0	1	0	1	0	4	0	2	1	1	0	1	0	4	0	1	0	1	0	1	0	2	1
1	0	1	0	1	0	2	2	2	1	3	2	2	1	2	2	2	1	1	0	2	1	2	2	2	1	2	1	2	1	2	2	2	1	2	1	2	1	1	0
1	0	1	0	1	0	4	0	1	0	1	0	1	0	4	0	1	0	1	0	1	0	4	0	1	0	1	0	1	0	4	0	1	0	1	0	1	0	1	0
2	1	3	2	3	2	2	2	2	1	3	2	1	0	2	2	1	0	2	1	1	0	2	2	2	1	2	1	1	0	2	2	3	2	2	1	1	0	2	1
2	1	2	1	2	1	2	2	2	1	2	1	2	1	2	2	2	1	2	1	2	1	2	2	2	1	2	1	2	1	2	2	2	1	2	1	2	1	2	1
2	1	3	2	2	1	4	0	2	1	1	0	1	0	4	0	1	0	1	0	1	0	4	0	1	0	1	0	1	0	4	0	1	0	1	0	1	0	1	0
2	1	2	1	3	2	1	3	2	1	2	1	3	2	1	3	4	3	1	0	1	0	2	2	2	1	1	0	2	1	1	3	3	2	3	2	2	1	1	0
2	1	2	1	2	1	2	2	1	0	2	1	2	1	3	1	2	1	2	1	2	1	2	2	2	1	1	0	1	0	2	2	1	0	1	0	1	0	1	0
2	1	1	0	1	0	2	2	2	1	2	1	1	0	4	0	1	0	1	0	3	2	4	0	2	1	2	1	2	1	4	0	2	1	2	1	2	1	1	0
1	0	1	0	1	0	1	3	1	0	1	0	1	0	1	3	1	0	1	0	1	0	4	0	1	0	1	0	1	0	1	3	1	0	1	0	1	0	1	0
2	1	2	1	2	1	4	0	2	1	1	0	1	0	4	0	1	0	1	0	1	0	4	0	1	0	1	0	1	0	4	0	1	0	1	0	1	0	4	3
2	1	2	1	2	1	2	2	2	1	2	1	2	1	3	1	1	0	2	1	1	0	1	3	2	1	2	1	1	0	1	3	2	1	1	0	1	0	1	0
2	1	1	0	1	0	4	0	1	0	1	0	1	0	4	0	1	0	1	0	1	0	4	0	1	0	1	0	1	0	4	0	1	0	1	0	1	0	1	0
1	0	1	0	1	0	4	0	1	0	1	0	1	0	4	0	1	0	1	0	1	0	4	0	1	0	1	0	1	0	4	0	1	0	1	0	1	0	1	0
1	0	1	0	1	0	4	0	1	0	1	0	1	0	4	0	1	0	1	0	1	0	4	0	1	0	1	0	1	0	4	0	1	0	1	0	1	0	1	0
1	0	2	1	1	0	3	1	2	1	3	2	2	1	3	1	2	1	2	1	2	1	3	1	2	1	2	1	2	1	2	2	2	1	2	1	2	1	1	0
2	1	2	1	2	1	2	2	2	1	1	0	1	0	1	3	1	0	1	0	1	0	4	0	1	0	1	0	1	0	4	0	2	1	1	0	1	0	1	0
1	0	1	0	1	0	2	2	1	0	2	1	1	0	4	0	1	0	1	0	1	0	4	0	1	0	1	0	1	0	4	0	1	0	1	0	1	0	1	0
1	0	2	1	2	1	4	0	2	1	1	0	1	0	2	2	1	0	1	0	1	0	4	0	1	0	1	0	1	0	4	0	1	0	1	0	1	0	1	0
4	3	4	3	4	3	1	3	1	0	4	3	4	3	2	2	4	3	4	3	4	3	2	2	4	3	4	3	2	1	3	1	4	3	4	3	2	1	4	3
3	2	2	1	2	1	3	1	2	1	1	0	2	1	3	1	1	0	2	1	1	0	3	1	2	1	2	1	1	0	3	1	2	1	2	1	1	0	1	0
1	0	2	1	2	1	3	1	1	0	1	0	1	0	4	0	1	0	1	0	1	0	3	1	1	0	1	0	1	0	4	0	1	0	1	0	1	0	4	3
2	1	1	0	1	0	2	2	2	1	2	1	1	0	2	2	1	0	1	0	1	0	2	2	1	0	1	0	1	0	2	2	2	1	2	1	1	0	1	0
2	1	1	0	3	2	2	2	4	3	4	3	3	2	4	0	1	0	3	2	4	3	3	1	1	0	3	2	1	0	3	1	4	3	3	2	2	1	2	1
2	1	1	0	2	1	3	1	1	0	1	0	1	0	2	2	1	0	1	0	2	1	3	1	1	0	1	0	1	0	2	2	2	1	3	2	1	0	2	1
2	1	1	0	2	1	1	3	1	0	1	0	1	0	1	3	1	0	1	0	1	0	4	0	1	0	1	0	1	0	4	0	1	0	2	1	1	0	1	0
1	0	1	0	1	0	3	1	1	0	1	0	1	0	3	1	1	0	1	0	1	0	3	1	2	1	1	0	1	0	3	1	1	0	2	1	1	0	1	0
1	0	1	0	1	0	2	2	1	0	1	0	1	0	2	2	1	0	1	0	1	0	2	2	1	0	1	0	1	0	2	2	1	0	1	0	1	0	1	0
3	2	2	1	2	1	2	2	2	1	3	2	2	1	3	1	2	1	1	0	2	1	4	0	3	2	1	0	2	1	3	1	1	0	2	1	1	0	1	0
1	0	2	1	1	0	2	2	2	1	1	0	2	1	4	0	2	1	1	0	2	1	4	0	2	1	1	0	2	1	4	0	2	1	2	1	2	1	1	0
1	0	1	0	1	0	4	0	2	1	1	0	3	2	1	3	3	2	1	0	3	2	3	1	1	0	1	0	1	0	3	1	1	0	2	1	1	0	1	0
1	0	1	0	1	0	4	0	1	0	1	0	1	0	4	0	1	0	1	0	1	0	4	0	1	0	1	0	1	0	4	0	1	0	1	0	1	0	1	0
2	1	1	0	1	0	2	2	1	0	1	0	1	0	4	0	1	0	1	0	1	0	4	0	3	2	2	1	1	0	4	0	2	1	1	0	1	0	1	0
1	0	2	1	1	0	3	1	1	0	1	0	1	0	4	0	1	0	1	0	1	0	4	0	1	0	1	0	1	0	4	0	1	0	1	0	1	0	1	0
2	1	2	1	2	1	2	2	2	1	2	1	2	1	2	2	1	0	1	0	1	0	4	0	2	1	1	0	1	0	4	0	1	0	1	0	1	0	1	0
2	1	4	3	4	3	1	3	2	1	4	3	4	3	1	3	2	1	2	1	2	1	1	3	2	1	2	1	1	0	2	2	1	0	2	1	1	0	1	0
1	0	1	0	1	0	4	0	1	0	1	0	1	0	4	0	1	0	1	0	1	0	4	0	1	0	1	0	1	0	4	0	1	0	1	0	1	0	1	0
1	0	1	0	1	0	4	0	1	0	1	0	1	0	4	0	1	0	1	0	1	0	4	0	1	0	1	0	1	0	4	0	1	0	1	0	1	0	1	0
1	0	1	0	1	0	4	0	1	0	1	0	1	0	4	0	1	0	1	0	1	0	4	0	1	0	1	0	1	0	4	0	1	0	1	0	1	0	1	0
1	0	2	1	1	0	4	0	2	1	1	0	2	1	2	2	2	1	1	0	1	0	4	0	1	0	1	0	1	0	4	0	1	0	1	0	1	0	1	0
1	0	3	2	3	2	2	2	3	2	2	1	2	1	2	2	1	0	1	0	2	1	3	1	1	0	1	0	1	0	2	2	1	0	3	2	2	1	1	0
1	0	2	1	1	0	2	2	1	0	1	0	1	0	2	2	1	0	1	0	3	2	1	3	1	0	2	1	1	0	2	2	1	0	1	0	2	1	1	0
2	1	2	1	2	1	3	1	2	1	2	1	2	1	3	1	2	1	2	1	1	0	3	1	3	2	2	1	1	0	2	2	2	1	1	0	1	0	2	1
1	0	2	1	2	1	2	2	3	2	2	1	1	0	3	1	1	0	1	0	2	1	3	1	1	0	2	1	2	1	2	2	2	1	2	1	1	0	1	0
1	0	1	0	1	0	4	0	2	1	1	0	1	0	1	3	1	0	1	0	1	0	4	0	2	1	2	1	1	0	4	0	1	0	2	1	2	1	1	0
2	1	1	0	1	0	3	1	2	1	1	0	1	0	4	0	2	1	2	1	1	0	4	0	2	1	2	1	2	1	4	0	2	1	2	1	2	1	1	0
3	2	4	3	4	3	4	0	2	1	3	2	4	3	4	0	2	1	1	0	2	1	4	0	1	0	1	0	1	0	4	0	4	3	2	1	1	0	1	0
2	1	1	0	1	0	1	3	1	0	2	1	1	0	4	0	1	0	1	0	1	0	4	0	1	0	1	0	2	1	4	0	2	1	2	1	2	1	1	0
2	1	1	0	1	0	1	3	4	3	2	1	2	1	1	3	2	1	1	0	2	1	1	3	1	0	1	0	1	0	3	1	1	0	2	1	1	0	1	0
1	0	2	1	2	1	3	1	1	0	1	0	1	0	3	1	1	0	1	0	2	1	4	0	2	1	1	0	1	0	4	0	1	0	1	0	1	0	2	1
1	0	2	1	1	0	1	3	1	0	1	0	1	0	1	3	1	0	1	0	1	0	4	0	2	1	1	0	1	0	1	3	1	0	1	0	1	0	1	0
1	0	1	0	1	0	4	0	1	0	1	0	1	0	4	0	1	0	2	1	1	0	4	0	1	0	1	0	1	0	4	0	1	0	1	0	1	0	1	0
1	0	1	0	2	1	1	3	3	2	2	1	2	1	2	2	1	0	2	1	3	2	4	0	2	1	2	1	2	1	4	0	2	1	2	1	2	1	1	0
1	0	1	0	1	0	3	1	1	0	1	0	1	0	4	0	1	0	1	0	1	0	4	0	1	0	1	0	1	0	4	0	1	0	1	0	1	0	1	0
2	1	2	1	1	0	1	3	2	1	3	2	1	0	2	2	2	1	1	0	1	0	4	0	3	2	2	1	1	0	2	2	1	0	2	1	2	1	1	0
2	1	1	0	1	0	2	2	3	2	2	1	2	1	1	3	1	0	1	0	1	0	1	3	3	2	2	1	1	0	1	3	1	0	2	1	1	0	1	0
4	3	2	1	2	1	3	1	4	3	4	3	4	3	1	3	1	0	1	0	4	3	4	0	4	3	1	0	2	1	3	1	2	1	2	1	1	0	1	0
1	0	2	1	2	1	2	2	1	0	1	0	2	1	3	1	1	0	1	0	1	0	4	0	2	1	1	0	1	0	4	0	2	1	1	0	1	0	2	1
1	0	1	0	1	0	1	3	1	0	1	0	1	0	1	3	1	0	1	0	1	0	4	0	1	0	1	0	1	0	4	0	4	3	1	0	1	0	1	0
2	1	2	1	1	0	2	2	1	0	1	0	2	1	4	0	2	1	1	0	1	0	3	1	2	1	2	1	1	0	4	0	1	0	2	1	1	0	4	3
1	0	2	1	2	1	2	2	1	0	1	0	1	0	3	1	1	0	1	0	2	1	4	0	3	2	3	2	2	1	3	1	1	0	1	0	2	1	2	1
1	0	1	0	1	0	3	1	2	1	1	0	1	0	1	3	1	0	1	0	1	0	4	0	1	0	4	3	1	0	4	0	1	0	1	0	1	0	1	0
2	1	1	0	1	0	3	1	1	0	1	0	1	0	2	2	1	0	1	0	1	0	4	0	4	3	2	1	1	0	3	1	1	0	1	0	1	0	1	0
1	0	2	1	1	0	2	2	2	1	2	1	2	1	2	2	2	1	2	1	2	1	3	1	1	0	2	1	2	1	2	2	2	1	2	1	2	1	3	2
2	1	1	0	2	1	1	3	3	2	1	0	2	1	2	2	1	0	2	1	2	1	2	2	1	0	3	2	1	0	1	3	2	1	1	0	1	0	2	1
1	0	1	0	1	0	3	1	1	0	1	0	1	0	3	1	1	0	1	0	1	0	3	1	1	0	1	0	1	0	4	0	1	0	2	1	1	0	1	0
2	1	1	0	2	1	3	1	3	2	2	1	2	1	2	2	2	1	2	1	2	1	2	2	2	1	2	1	2	1	3	1	1	0	2	1	1	0	2	1
1	0	2	1	1	0	4	0	1	0	1	0	1	0	4	0	1	0	1	0	1	0	4	0	4	3	1	0	1	0	4	0	1	0	1	0	1	0	4	3
2	1	1	0	1	0	3	1	2	1	1	0	1	0	3	1	1	0	1	0	1	0	3	1	1	0	1	0	1	0	3	1	1	0	1	0	1	0	1	0
1	0	2	1	2	1	4	0	1	0	1	0	2	1	4	0	1	0	1	0	1	0	4	0	1	0	1	0	1	0	1	3	1	0	1	0	1	0	1	0
1	0	1	0	1	0	2	2	1	0	1	0	1	0	2	2	1	0	1	0	1	0	4	0	2	1	1	0	1	0	3	1	1	0	1	0	1	0	1	0
2	1	2	1	2	1	2	2	2	1	2	1	2	1	2	2	2	1	2	1	2	1	2	2	2	1	2	1	2	1	2	2	2	1	2	1	1	0	2	1
1	0	1	0	1	0	1	3	1	0	1	0	1	0	4	0	1	0	1	0	1	0	1	3	1	0	1	0	1	0	1	3	1	0	1	0	1	0	1	0
1	0	1	0	1	0	2	2	3	2	2	1	1	0	3	1	2	1	1	0	1	0	4	0	1	0	1	0	1	0	4	0	1	0	1	0	1	0	1	0
1	0	1	0	1	0	4	0	1	0	1	0	1	0	4	0	1	0	1	0	1	0	4	0	2	1	1	0	1	0	4	0	1	0	1	0	1	0	1	0
2	1	1	0	2	1	2	2	2	1	2	1	2	1	2	2	2	1	2	1	2	1	2	2	3	2	2	1	2	1	2	2	1	0	2	1	2	1	2	1
1	0	1	0	1	0	2	2	1	0	1	0	1	0	3	1	1	0	1	0	1	0	3	1	1	0	1	0	1	0	4	0	1	0	1	0	1	0	1	0
1	0	3	2	3	2	2	2	3	2	3	2	3	2	1	3	3	2	2	1	2	1	1	3	1	0	2	1	1	0	2	2	2	1	3	2	2	1	1	0
2	1	2	1	2	1	4	0	3	2	1	0	1	0	3	1	2	1	1	0	1	0	3	1	1	0	1	0	1	0	3	1	1	0	1	0	1	0	1	0
1	0	1	0	1	0	1	3	1	0	1	0	1	0	1	3	1	0	1	0	4	3	4	0	1	0	1	0	1	0	4	0	1	0	1	0	1	0	1	0
1	0	1	0	1	0	4	0	1	0	2	1	1	0	4	0	1	0	1	0	1	0	4	0	2	1	1	0	1	0	4	0	2	1	1	0	2	1	1	0
1	0	2	1	1	0	4	0	1	0	1	0	1	0	1	3	1	0	1	0	1	0	4	0	1	0	1	0	1	0	4	0	1	0	1	0	1	0	1	0
1	0	1	0	1	0	1	3	1	0	1	0	1	0	4	0	1	0	1	0	1	0	4	0	1	0	1	0	1	0	4	0	1	0	1	0	1	0	1	0
2	1	4	3	2	1	1	3	1	0	4	3	2	1	3	1	2	1	1	0	2	1	2	2	2	1	2	1	1	0	2	2	2	1	2	1	1	0	1	0
1	0	1	0	1	0	2	2	3	2	2	1	3	2	1	3	1	0	2	1	3	2	4	0	4	3	3	2	2	1	4	0	1	0	1	0	2	1	1	0
1	0	4	3	1	0	4	0	1	0	1	0	1	0	4	0	1	0	1	0	2	1	4	0	1	0	1	0	1	0	4	0	2	1	1	0	1	0	1	0
1	0	2	1	1	0	2	2	3	2	2	1	2	1	4	0	2	1	2	1	3	2	3	1	2	1	2	1	2	1	3	1	2	1	2	1	2	1	4	3
1	0	2	1	3	2	2	2	2	1	2	1	2	1	2	2	2	1	3	2	2	1	3	1	3	2	1	0	2	1	3	1	2	1	2	1	2	1	1	0
1	0	1	0	1	0	1	3	1	0	1	0	1	0	3	1	1	0	1	0	1	0	3	1	4	3	2	1	1	0	4	0	1	0	3	2	2	1	2	1
2	1	3	2	1	0	3	1	1	0	1	0	1	0	4	0	1	0	1	0	1	0	4	0	2	1	2	1	1	0	4	0	2	1	3	2	2	1	1	0
1	0	1	0	1	0	4	0	1	0	1	0	1	0	1	3	1	0	1	0	3	2	1	3	1	0	1	0	1	0	4	0	2	1	2	1	2	1	3	2
1	0	1	0	1	0	4	0	2	1	2	1	1	0	4	0	1	0	1	0	2	1	4	0	1	0	1	0	1	0	4	0	2	1	1	0	1	0	1	0
2	1	3	2	2	1	2	2	3	2	3	2	3	2	2	2	2	1	2	1	2	1	3	1	3	2	2	1	1	0	3	1	2	1	1	0	1	0	2	1
1	0	1	0	1	0	1	3	2	1	1	0	1	0	1	3	1	0	1	0	1	0	4	0	1	0	1	0	1	0	1	3	1	0	1	0	1	0	2	1
1	0	1	0	1	0	1	3	1	0	1	0	1	0	4	0	1	0	1	0	1	0	4	0	2	1	1	0	1	0	4	0	2	1	1	0	1	0	1	0
2	1	2	1	2	1	2	2	3	2	2	1	2	1	2	2	2	1	2	1	3	2	2	2	2	1	2	1	2	1	2	2	2	1	2	1	2	1	2	1
1	0	2	1	2	1	3	1	2	1	3	2	2	1	3	1	1	0	1	0	1	0	2	2	1	0	1	0	1	0	3	1	2	1	1	0	1	0	1	0
1	0	1	0	1	0	4	0	1	0	1	0	1	0	4	0	1	0	1	0	1	0	4	0	1	0	1	0	1	0	4	0	1	0	1	0	1	0	1	0
2	1	1	0	1	0	1	3	1	0	2	1	1	0	3	1	1	0	1	0	2	1	3	1	2	1	2	1	1	0	3	1	1	0	1	0	1	0	1	0
2	1	2	1	2	1	2	2	2	1	2	1	2	1	2	2	2	1	2	1	2	1	2	2	2	1	2	1	2	1	2	2	2	1	2	1	2	1	2	1
2	1	1	0	1	0	2	2	1	0	1	0	2	1	3	1	1	0	1	0	2	1	4	0	3	2	1	0	1	0	3	1	2	1	2	1	1	0	2	1
1	0	1	0	1	0	1	3	1	0	1	0	1	0	1	3	1	0	1	0	1	0	2	2	1	0	1	0	1	0	2	2	1	0	1	0	1	0	2	1
1	0	1	0	1	0	4	0	2	1	2	1	2	1	3	1	1	0	1	0	1	0	3	1	2	1	2	1	2	1	3	1	1	0	1	0	1	0	1	0
2	1	1	0	2	1	4	0	1	0	1	0	1	0	4	0	1	0	1	0	1	0	4	0	1	0	1	0	1	0	4	0	1	0	1	0	1	0	1	0
1	0	1	0	1	0	1	3	1	0	1	0	1	0	3	1	1	0	1	0	1	0	3	1	1	0	1	0	1	0	3	1	1	0	1	0	1	0	1	0
1	0	3	2	3	2	2	2	1	0	3	2	1	0	4	0	1	0	2	1	2	1	2	2	4	3	2	1	1	0	3	1	1	0	2	1	1	0	4	3
1	0	1	0	1	0	4	0	1	0	1	0	1	0	4	0	1	0	1	0	1	0	4	0	1	0	1	0	1	0	4	0	1	0	1	0	1	0	1	0
1	0	1	0	1	0	4	0	1	0	1	0	1	0	4	0	1	0	1	0	1	0	4	0	1	0	1	0	1	0	4	0	1	0	1	0	1	0	2	1
2	1	2	1	1	0	4	0	2	1	2	1	2	1	4	0	1	0	1	0	2	1	4	0	1	0	1	0	1	0	4	0	1	0	1	0	1	0	1	0
1	0	1	0	1	0	1	3	1	0	1	0	1	0	4	0	1	0	1	0	1	0	4	0	1	0	1	0	1	0	4	0	1	0	1	0	1	0	3	2
1	0	2	1	1	0	3	1	2	1	2	1	2	1	2	2	2	1	1	0	2	1	4	0	2	1	2	1	1	0	2	2	1	0	2	1	1	0	2	1
1	0	1	0	1	0	2	2	2	1	2	1	2	1	2	2	1	0	1	0	2	1	3	1	1	0	1	0	1	0	3	1	1	0	2	1	1	0	1	0
2	1	3	2	1	0	1	3	2	1	1	0	1	0	3	1	1	0	1	0	1	0	2	2	3	2	2	1	1	0	3	1	1	0	1	0	1	0	2	1
1	0	1	0	1	0	3	1	2	1	1	0	1	0	3	1	1	0	1	0	2	1	4	0	1	0	1	0	1	0	3	1	1	0	1	0	1	0	1	0
2	1	2	1	2	1	2	2	2	1	2	1	2	1	2	2	2	1	2	1	2	1	2	2	2	1	2	1	2	1	2	2	2	1	2	1	2	1	2	1
1	0	1	0	1	0	1	3	1	0	1	0	1	0	3	1	1	0	1	0	1	0	3	1	1	0	1	0	1	0	3	1	1	0	1	0	1	0	1	0
2	1	2	1	2	1	2	2	2	1	2	1	2	1	2	2	2	1	2	1	2	1	2	2	2	1	2	1	2	1	2	2	2	1	2	1	2	1	2	1
4	3	2	1	4	3	2	2	1	0	4	3	2	1	4	0	4	3	4	3	1	0	2	2	4	3	4	3	2	1	3	1	1	0	4	3	4	3	1	0
1	0	1	0	1	0	3	1	1	0	1	0	2	1	3	1	1	0	1	0	2	1	3	1	1	0	1	0	1	0	3	1	1	0	2	1	1	0	1	0
1	0	1	0	1	0	4	0	1	0	1	0	1	0	4	0	1	0	1	0	1	0	4	0	1	0	1	0	1	0	4	0	1	0	1	0	1	0	1	0
2	1	1	0	1	0	4	0	2	1	4	3	4	3	4	0	4	3	4	3	1	0	2	2	4	3	4	3	1	0	2	2	2	1	4	3	3	2	2	1
3	2	1	0	4	3	1	3	1	0	4	3	4	3	1	3	4	3	4	3	4	3	2	2	1	0	4	3	4	3	1	3	3	2	4	3	4	3	3	2
1	0	1	0	3	2	4	0	2	1	1	0	1	0	4	0	1	0	1	0	2	1	4	0	1	0	1	0	1	0	4	0	1	0	1	0	1	0	2	1
4	3	2	1	1	0	4	0	1	0	2	1	1	0	1	3	1	0	1	0	2	1	4	0	4	3	1	0	1	0	4	0	1	0	1	0	1	0	1	0
1	0	1	0	1	0	3	1	1	0	1	0	1	0	3	1	1	0	1	0	1	0	4	0	1	0	1	0	1	0	4	0	1	0	1	0	1	0	1	0
1	0	1	0	1	0	4	0	1	0	1	0	1	0	1	3	1	0	1	0	1	0	4	0	1	0	1	0	1	0	4	0	1	0	1	0	1	0	2	1
1	0	1	0	1	0	4	0	1	0	1	0	1	0	4	0	1	0	1	0	1	0	4	0	1	0	1	0	1	0	4	0	1	0	1	0	1	0	1	0
1	0	1	0	1	0	4	0	2	1	1	0	1	0	1	3	1	0	1	0	1	0	4	0	2	1	1	0	1	0	4	0	1	0	2	1	2	1	2	1
2	1	2	1	1	0	3	1	2	1	1	0	1	0	4	0	1	0	1	0	2	1	2	2	1	0	1	0	3	2	4	0	2	1	2	1	1	0	3	2
1	0	1	0	1	0	3	1	1	0	1	0	1	0	1	3	1	0	1	0	1	0	4	0	2	1	2	1	1	0	3	1	1	0	1	0	1	0	1	0
1	0	1	0	1	0	4	0	3	2	1	0	2	1	4	0	1	0	1	0	1	0	4	0	1	0	1	0	1	0	4	0	1	0	1	0	1	0	4	3
2	1	2	1	3	2	2	2	3	2	2	1	2	1	2	2	2	1	2	1	2	1	2	2	3	2	2	1	1	0	3	1	2	1	2	1	1	0	1	0
2	1	3	2	1	0	4	0	2	1	1	0	1	0	4	0	1	0	1	0	1	0	4	0	2	1	1	0	1	0	4	0	1	0	1	0	1	0	1	0
1	0	2	1	1	0	3	1	1	0	1	0	1	0	2	2	1	0	1	0	2	1	4	0	1	0	1	0	1	0	4	0	1	0	3	2	1	0	1	0
1	0	1	0	1	0	1	3	1	0	1	0	1	0	1	3	1	0	1	0	1	0	2	2	2	1	1	0	1	0	4	0	1	0	1	0	1	0	1	0
1	0	2	1	2	1	1	3	2	1	2	1	1	0	3	1	3	2	1	0	1	0	4	0	2	1	1	0	1	0	3	1	1	0	1	0	1	0	1	0
1	0	1	0	2	1	2	2	1	0	2	1	1	0	2	2	2	1	2	1	1	0	3	1	2	1	1	0	1	0	4	0	1	0	3	2	1	0	3	2
1	0	2	1	1	0	2	2	1	0	2	1	2	1	3	1	2	1	1	0	2	1	2	2	3	2	2	1	1	0	3	1	1	0	2	1	3	2	3	2
2	1	2	1	1	0	3	1	2	1	1	0	1	0	2	2	1	0	1	0	1	0	3	1	3	2	1	0	1	0	3	1	1	0	1	0	1	0	2	1
1	0	1	0	1	0	4	0	1	0	1	0	1	0	1	3	1	0	1	0	1	0	4	0	3	2	1	0	1	0	4	0	1	0	1	0	1	0	2	1
2	1	1	0	2	1	2	2	2	1	1	0	1	0	2	2	2	1	2	1	2	1	2	2	2	1	2	1	2	1	2	2	2	1	2	1	1	0	1	0
2	1	1	0	2	1	3	1	2	1	1	0	1	0	4	0	1	0	1	0	2	1	4	0	1	0	1	0	1	0	4	0	2	1	2	1	1	0	1	0
3	2	2	1	1	0	4	0	3	2	1	0	1	0	4	0	2	1	1	0	1	0	4	0	3	2	1	0	1	0	2	2	1	0	2	1	1	0	2	1
2	1	2	1	1	0	4	0	3	2	1	0	1	0	4	0	1	0	1	0	1	0	4	0	2	1	1	0	1	0	4	0	1	0	1	0	1	0	2	1
1	0	1	0	1	0	4	0	1	0	1	0	1	0	4	0	1	0	1	0	1	0	4	0	1	0	1	0	1	0	4	0	1	0	1	0	1	0	1	0
1	0	1	0	1	0	2	2	2	1	1	0	1	0	3	1	1	0	1	0	1	0	4	0	1	0	1	0	1	0	4	0	1	0	1	0	1	0	3	2
1	0	2	1	1	0	1	3	2	1	1	0	2	1	3	1	1	0	1	0	3	2	2	2	2	1	1	0	1	0	3	1	2	1	1	0	1	0	1	0
1	0	2	1	1	0	2	2	3	2	1	0	2	1	4	0	1	0	1	0	1	0	4	0	2	1	2	1	1	0	4	0	1	0	1	0	1	0	2	1
1	0	1	0	1	0	2	2	1	0	1	0	1	0	1	3	1	0	1	0	1	0	1	3	1	0	1	0	1	0	1	3	1	0	1	0	1	0	1	0
2	1	2	1	2	1	3	1	2	1	2	1	2	1	2	2	2	1	2	1	2	1	2	2	2	1	2	1	1	0	2	2	1	0	2	1	1	0	1	0
2	1	1	0	1	0	4	0	4	3	4	3	4	3	4	0	1	0	4	3	1	0	4	0	1	0	4	3	3	2	4	0	2	1	4	3	4	3	1	0
2	1	2	1	1	0	1	3	3	2	2	1	2	1	3	1	3	2	1	0	1	0	4	0	3	2	1	0	1	0	4	0	1	0	1	0	1	0	1	0
1	0	2	1	1	0	2	2	1	0	1	0	2	1	3	1	1	0	1	0	1	0	4	0	1	0	1	0	1	0	4	0	1	0	1	0	1	0	1	0
1	0	1	0	1	0	4	0	1	0	1	0	1	0	4	0	1	0	1	0	1	0	4	0	1	0	1	0	1	0	4	0	1	0	1	0	1	0	1	0
1	0	1	0	2	1	2	2	3	2	2	1	2	1	4	0	1	0	1	0	1	0	4	0	1	0	1	0	1	0	4	0	2	1	2	1	1	0	2	1
3	2	1	0	2	1	2	2	1	0	2	1	2	1	4	0	1	0	1	0	1	0	3	1	2	1	2	1	1	0	3	1	1	0	2	1	1	0	1	0
1	0	2	1	1	0	2	2	2	1	1	0	2	1	3	1	1	0	1	0	2	1	4	0	1	0	1	0	1	0	4	0	2	1	1	0	1	0	1	0
2	1	2	1	2	1	2	2	2	1	1	0	1	0	2	2	2	1	2	1	2	1	2	2	2	1	2	1	2	1	2	2	2	1	2	1	2	1	2	1
2	1	1	0	1	0	4	0	2	1	1	0	1	0	2	2	1	0	1	0	1	0	4	0	1	0	1	0	1	0	4	0	2	1	1	0	1	0	1	0
1	0	1	0	1	0	4	0	2	1	2	1	2	1	3	1	1	0	1	0	1	0	4	0	2	1	1	0	1	0	4	0	1	0	1	0	1	0	3	2
2	1	3	2	3	2	1	3	3	2	3	2	3	2	3	1	3	2	2	1	2	1	2	2	2	1	2	1	2	1	2	2	2	1	2	1	2	1	2	1
1	0	1	0	1	0	4	0	1	0	1	0	1	0	4	0	1	0	1	0	1	0	4	0	1	0	1	0	1	0	4	0	1	0	1	0	1	0	1	0
2	1	1	0	1	0	1	3	1	0	1	0	1	0	1	3	1	0	1	0	1	0	4	0	1	0	1	0	1	0	4	0	1	0	1	0	1	0	1	0
2	1	2	1	2	1	4	0	1	0	2	1	4	3	4	0	1	0	1	0	2	1	4	0	2	1	1	0	1	0	4	0	2	1	2	1	4	3	1	0
3	2	3	2	3	2	2	2	3	2	4	3	1	0	2	2	2	1	2	1	3	2	2	2	2	1	2	1	1	0	3	1	3	2	3	2	1	0	1	0
2	1	3	2	2	1	2	2	3	2	2	1	2	1	3	1	2	1	1	0	2	1	2	2	2	1	1	0	1	0	3	1	1	0	2	1	2	1	2	1
1	0	1	0	1	0	1	3	1	0	1	0	1	0	4	0	1	0	1	0	1	0	4	0	2	1	1	0	1	0	3	1	2	1	2	1	1	0	3	2
2	1	2	1	2	1	2	2	2	1	2	1	2	1	2	2	2	1	2	1	2	1	2	2	2	1	2	1	2	1	2	2	2	1	2	1	2	1	2	1
2	1	1	0	1	0	3	1	2	1	1	0	1	0	3	1	1	0	1	0	1	0	3	1	1	0	1	0	1	0	4	0	1	0	1	0	1	0	1	0
1	0	2	1	2	1	2	2	3	2	2	1	2	1	2	2	1	0	1	0	3	2	2	2	1	0	2	1	1	0	2	2	1	0	2	1	1	0	1	0
1	0	2	1	1	0	4	0	1	0	2	1	1	0	4	0	1	0	1	0	2	1	3	1	1	0	3	2	1	0	3	1	1	0	2	1	1	0	1	0
1	0	2	1	1	0	2	2	1	0	1	0	1	0	3	1	1	0	1	0	1	0	4	0	3	2	1	0	1	0	4	0	1	0	1	0	1	0	3	2
3	2	4	3	3	2	1	3	2	1	3	2	3	2	2	2	1	0	3	2	4	3	3	1	4	3	3	2	2	1	2	2	4	3	3	2	3	2	2	1
1	0	1	0	1	0	1	3	2	1	1	0	1	0	4	0	1	0	1	0	4	3	4	0	4	3	1	0	1	0	4	0	1	0	1	0	1	0	1	0
2	1	2	1	2	1	1	3	1	0	2	1	1	0	3	1	2	1	2	1	2	1	3	1	3	2	1	0	1	0	3	1	2	1	2	1	2	1	1	0
2	1	2	1	1	0	1	3	2	1	1	0	1	0	4	0	1	0	1	0	2	1	4	0	2	1	1	0	1	0	4	0	1	0	1	0	1	0	1	0
1	0	1	0	1	0	3	1	2	1	1	0	1	0	3	1	1	0	1	0	2	1	3	1	2	1	1	0	1	0	3	1	1	0	2	1	1	0	2	1
2	1	2	1	1	0	1	3	2	1	2	1	1	0	3	1	1	0	1	0	1	0	3	1	1	0	1	0	1	0	4	0	2	1	2	1	2	1	1	0
1	0	1	0	1	0	3	1	1	0	1	0	1	0	4	0	1	0	1	0	1	0	4	0	1	0	1	0	1	0	1	3	1	0	1	0	1	0	1	0
3	2	2	1	2	1	2	2	1	0	2	1	1	0	3	1	1	0	2	1	2	1	2	2	2	1	2	1	1	0	3	1	3	2	2	1	1	0	1	0
1	0	2	1	1	0	2	2	1	0	1	0	2	1	2	2	1	0	1	0	1	0	3	1	1	0	1	0	1	0	2	2	1	0	1	0	1	0	3	2
1	0	2	1	1	0	3	1	1	0	1	0	1	0	1	3	1	0	1	0	1	0	3	1	2	1	1	0	1	0	3	1	1	0	1	0	1	0	1	0
1	0	1	0	1	0	4	0	1	0	1	0	1	0	4	0	1	0	1	0	1	0	4	0	1	0	1	0	1	0	4	0	1	0	1	0	1	0	1	0
2	1	1	0	1	0	1	3	2	1	3	2	2	1	1	3	3	2	1	0	2	1	3	1	1	0	2	1	1	0	3	1	3	2	2	1	1	0	1	0
1	0	1	0	1	0	4	0	1	0	1	0	1	0	4	0	1	0	1	0	1	0	4	0	1	0	1	0	1	0	4	0	1	0	1	0	1	0	3	2
1	0	2	1	1	0	3	1	2	1	1	0	1	0	4	0	1	0	1	0	1	0	3	1	1	0	1	0	1	0	1	3	2	1	1	0	1	0	1	0
3	2	2	1	3	2	2	2	3	2	3	2	3	2	2	2	2	1	3	2	3	2	2	2	3	2	3	2	2	1	2	2	3	2	2	1	2	1	3	2
2	1	1	0	1	0	2	2	2	1	1	0	1	0	3	1	1	0	1	0	2	1	2	2	1	0	1	0	1	0	3	1	1	0	1	0	2	1	1	0
2	1	2	1	2	1	2	2	1	0	1	0	1	0	2	2	1	0	1	0	1	0	2	2	1	0	2	1	1	0	2	2	1	0	1	0	1	0	1	0
2	1	1	0	3	2	1	3	2	1	3	2	2	1	2	2	2	1	4	3	2	1	2	2	2	1	2	1	2	1	2	2	2	1	2	1	4	3	3	2
2	1	4	3	3	2	1	3	4	3	4	3	4	3	4	0	1	0	1	0	1	0	3	1	4	3	3	2	1	0	3	1	4	3	2	1	4	3	1	0
1	0	1	0	1	0	1	3	4	3	1	0	1	0	1	3	4	3	1	0	1	0	4	0	1	0	4	3	1	0	4	0	4	3	1	0	1	0	4	3
2	1	1	0	2	1	3	1	1	0	1	0	2	1	2	2	1	0	1	0	2	1	4	0	1	0	1	0	1	0	4	0	2	1	1	0	2	1	1	0
1	0	2	1	1	0	1	3	3	2	1	0	2	1	1	3	1	0	1	0	2	1	2	2	2	1	1	0	1	0	3	1	1	0	1	0	1	0	2	1
1	0	2	1	1	0	1	3	2	1	1	0	2	1	4	0	1	0	1	0	1	0	4	0	1	0	1	0	1	0	4	0	1	0	1	0	1	0	2	1
2	1	3	2	1	0	2	2	1	0	2	1	2	1	3	1	1	0	2	1	4	3	4	0	3	2	1	0	1	0	4	0	4	3	4	3	2	1	4	3
2	1	1	0	2	1	2	2	2	1	3	2	3	2	2	2	3	2	3	2	2	1	2	2	1	0	3	2	2	1	2	2	3	2	2	1	4	3	2	1
3	2	1	0	1	0	3	1	1	0	2	1	1	0	4	0	1	0	1	0	2	1	4	0	4	3	2	1	1	0	3	1	4	3	1	0	1	0	1	0
1	0	1	0	1	0	4	0	1	0	1	0	1	0	4	0	2	1	1	0	2	1	4	0	2	1	1	0	1	0	4	0	1	0	1	0	1	0	2	1
2	1	2	1	2	1	2	2	3	2	2	1	3	2	1	3	2	1	2	1	3	2	2	2	1	0	1	0	1	0	2	2	1	0	1	0	2	1	2	1
1	0	3	2	2	1	4	0	2	1	2	1	2	1	4	0	1	0	1	0	1	0	4	0	2	1	1	0	1	0	4	0	2	1	2	1	1	0	1	0
1	0	2	1	1	0	1	3	1	0	2	1	1	0	1	3	2	1	2	1	1	0	2	2	1	0	2	1	1	0	1	3	2	1	1	0	2	1	1	0
2	1	1	0	1	0	1	3	2	1	1	0	1	0	3	1	1	0	1	0	2	1	4	0	1	0	1	0	1	0	4	0	2	1	2	1	2	1	4	3
2	1	2	1	1	0	3	1	2	1	2	1	1	0	1	3	1	0	1	0	2	1	4	0	2	1	1	0	1	0	2	2	2	1	1	0	1	0	2	1
1	0	1	0	1	0	1	3	2	1	1	0	1	0	2	2	1	0	1	0	2	1	3	1	1	0	1	0	1	0	2	2	1	0	1	0	1	0	2	1
2	1	1	0	3	2	2	2	1	0	3	2	2	1	2	2	3	2	1	0	1	0	3	1	2	1	2	1	1	0	3	1	2	1	3	2	2	1	4	3
3	2	4	3	4	3	2	2	4	3	2	1	2	1	2	2	2	1	2	1	4	3	1	3	1	0	1	0	1	0	2	2	4	3	2	1	2	1	2	1
2	1	2	1	1	0	1	3	3	2	2	1	2	1	2	2	1	0	1	0	1	0	2	2	1	0	3	2	1	0	1	3	2	1	2	1	1	0	2	1
1	0	1	0	1	0	4	0	1	0	1	0	1	0	4	0	1	0	1	0	1	0	4	0	1	0	1	0	1	0	4	0	1	0	1	0	1	0	1	0
1	0	1	0	1	0	1	3	2	1	1	0	1	0	4	0	1	0	1	0	1	0	4	0	1	0	1	0	1	0	4	0	1	0	1	0	1	0	1	0
1	0	1	0	1	0	3	1	1	0	1	0	1	0	1	3	1	0	1	0	2	1	4	0	1	0	1	0	1	0	1	3	1	0	1	0	1	0	1	0
2	1	2	1	2	1	2	2	2	1	2	1	2	1	2	2	2	1	2	1	2	1	2	2	2	1	2	1	2	1	2	2	2	1	2	1	2	1	2	1
1	0	1	0	1	0	4	0	1	0	1	0	1	0	4	0	1	0	1	0	1	0	4	0	1	0	1	0	1	0	4	0	1	0	1	0	1	0	1	0
4	3	2	1	3	2	1	3	2	1	4	3	2	1	1	3	4	3	2	1	4	3	1	3	2	1	4	3	1	0	2	2	4	3	4	3	4	3	1	0
1	0	1	0	1	0	1	3	2	1	2	1	1	0	2	2	1	0	1	0	1	0	2	2	1	0	1	0	1	0	2	2	1	0	1	0	1	0	1	0
1	0	1	0	1	0	4	0	1	0	1	0	1	0	4	0	1	0	1	0	1	0	4	0	1	0	1	0	1	0	4	0	1	0	1	0	1	0	1	0
2	1	3	2	2	1	3	1	2	1	3	2	2	1	3	1	1	0	1	0	2	1	3	1	2	1	2	1	1	0	3	1	1	0	3	2	3	2	1	0
2	1	4	3	4	3	4	0	2	1	3	2	2	1	3	1	2	1	2	1	2	1	3	1	2	1	3	2	1	0	2	2	3	2	3	2	1	0	1	0
2	1	2	1	2	1	2	2	2	1	2	1	2	1	2	2	2	1	2	1	3	2	3	1	3	2	3	2	3	2	3	1	3	2	3	2	2	1	2	1
1	0	1	0	1	0	4	0	1	0	1	0	1	0	4	0	1	0	1	0	1	0	4	0	1	0	1	0	1	0	4	0	1	0	1	0	1	0	1	0
1	0	1	0	1	0	4	0	1	0	1	0	1	0	4	0	1	0	1	0	1	0	4	0	1	0	1	0	1	0	4	0	1	0	1	0	1	0	1	0
1	0	1	0	1	0	4	0	1	0	1	0	1	0	4	0	1	0	1	0	1	0	4	0	1	0	1	0	1	0	4	0	1	0	1	0	1	0	1	0
1	0	1	0	1	0	2	2	2	1	3	2	2	1	2	2	2	1	3	2	1	0	3	1	1	0	4	3	1	0	2	2	2	1	2	1	1	0	1	0
1	0	1	0	1	0	4	0	2	1	2	1	2	1	4	0	2	1	1	0	4	3	3	1	3	2	1	0	1	0	3	1	1	0	2	1	1	0	4	3
1	0	2	1	1	0	4	0	1	0	2	1	2	1	3	1	1	0	1	0	2	1	2	2	3	2	1	0	1	0	2	2	2	1	1	0	1	0	1	0
1	0	1	0	1	0	4	0	4	3	1	0	1	0	4	0	1	0	1	0	1	0	4	0	1	0	1	0	1	0	4	0	1	0	1	0	1	0	1	0
4	3	4	3	4	3	1	3	2	1	4	3	4	3	3	1	3	2	4	3	4	3	2	2	4	3	4	3	3	2	1	3	1	0	4	3	3	2	4	3
1	0	1	0	1	0	4	0	1	0	1	0	1	0	4	0	1	0	1	0	1	0	4	0	1	0	1	0	1	0	4	0	1	0	1	0	1	0	1	0
1	0	1	0	1	0	3	1	2	1	1	0	1	0	3	1	1	0	1	0	1	0	3	1	2	1	1	0	1	0	3	1	1	0	1	0	1	0	1	0
2	1	2	1	2	1	2	2	2	1	3	2	2	1	4	0	2	1	2	1	1	0	3	1	2	1	3	2	1	0	3	1	2	1	2	1	2	1	1	0
2	1	2	1	2	1	1	3	3	2	2	1	3	2	2	2	1	0	1	0	1	0	4	0	4	3	1	0	1	0	4	0	2	1	1	0	2	1	3	2
1	0	1	0	1	0	4	0	1	0	1	0	1	0	4	0	1	0	1	0	1	0	4	0	1	0	1	0	1	0	4	0	1	0	1	0	1	0	1	0
1	0	1	0	1	0	1	3	1	0	1	0	1	0	1	3	1	0	1	0	1	0	1	3	2	1	1	0	1	0	2	2	1	0	1	0	1	0	1	0
1	0	1	0	1	0	2	2	1	0	2	1	1	0	4	0	1	0	1	0	2	1	4	0	1	0	1	0	1	0	4	0	1	0	1	0	1	0	4	3
1	0	2	1	1	0	4	0	1	0	1	0	1	0	4	0	1	0	1	0	1	0	4	0	4	3	2	1	1	0	4	0	3	2	2	1	1	0	1	0
1	0	1	0	1	0	4	0	1	0	1	0	1	0	4	0	1	0	1	0	1	0	4	0	1	0	1	0	1	0	4	0	1	0	1	0	1	0	1	0
1	0	1	0	1	0	4	0	1	0	1	0	1	0	4	0	1	0	1	0	1	0	4	0	1	0	1	0	1	0	4	0	1	0	1	0	1	0	1	0
1	0	1	0	1	0	1	3	1	0	1	0	1	0	4	0	1	0	1	0	1	0	4	0	1	0	1	0	1	0	4	0	1	0	1	0	1	0	1	0
1	0	2	1	1	0	4	0	1	0	1	0	1	0	4	0	1	0	1	0	1	0	4	0	1	0	1	0	1	0	4	0	1	0	1	0	1	0	1	0
1	0	1	0	1	0	4	0	1	0	1	0	1	0	4	0	1	0	1	0	1	0	4	0	1	0	1	0	1	0	4	0	1	0	1	0	1	0	1	0
1	0	1	0	1	0	1	3	1	0	1	0	1	0	4	0	1	0	1	0	4	3	4	0	1	0	1	0	1	0	4	0	1	0	1	0	1	0	1	0
1	0	2	1	1	0	4	0	1	0	1	0	1	0	4	0	1	0	1	0	1	0	4	0	1	0	3	2	1	0	4	0	3	2	1	0	1	0	1	0
1	0	1	0	1	0	4	0	1	0	1	0	1	0	4	0	1	0	1	0	1	0	4	0	1	0	1	0	1	0	4	0	1	0	1	0	1	0	2	1
1	0	1	0	1	0	4	0	4	3	4	3	4	3	4	0	4	3	4	3	4	3	4	0	4	3	4	3	4	3	4	0	4	3	4	3	4	3	4	3
2	1	1	0	4	3	4	0	2	1	1	0	1	0	2	2	1	0	1	0	3	2	4	0	1	0	1	0	1	0	4	0	1	0	1	0	1	0	2	1
1	0	1	0	1	0	3	1	1	0	1	0	1	0	4	0	1	0	1	0	1	0	4	0	1	0	1	0	1	0	4	0	1	0	1	0	1	0	2	1
1	0	1	0	1	0	4	0	1	0	1	0	1	0	4	0	1	0	1	0	1	0	4	0	1	0	1	0	1	0	4	0	1	0	1	0	1	0	1	0
1	0	1	0	1	0	1	3	1	0	1	0	1	0	2	2	1	0	1	0	1	0	3	1	1	0	1	0	1	0	3	1	1	0	1	0	1	0	1	0
1	0	1	0	1	0	1	3	1	0	1	0	1	0	1	3	1	0	1	0	2	1	2	2	2	1	1	0	2	1	2	2	2	1	2	1	2	1	1	0
4	3	2	1	2	1	1	3	3	2	2	1	3	2	3	1	2	1	2	1	2	1	2	2	3	2	1	0	3	2	1	3	1	0	1	0	3	2	2	1
1	0	1	0	1	0	4	0	1	0	1	0	1	0	4	0	1	0	1	0	1	0	4	0	1	0	1	0	1	0	4	0	1	0	1	0	1	0	1	0
2	1	1	0	1	0	2	2	1	0	1	0	1	0	3	1	1	0	1	0	2	1	3	1	1	0	1	0	1	0	2	2	1	0	1	0	1	0	1	0
1	0	1	0	1	0	2	2	1	0	1	0	1	0	2	2	1	0	1	0	1	0	4	0	1	0	1	0	1	0	4	0	1	0	1	0	1	0	1	0
1	0	2	1	1	0	1	3	1	0	1	0	1	0	2	2	1	0	1	0	2	1	2	2	2	1	1	0	1	0	3	1	2	1	1	0	1	0	2	1
1	0	1	0	1	0	1	3	2	1	1	0	1	0	2	2	1	0	1	0	1	0	1	3	1	0	1	0	1	0	1	3	2	1	1	0	1	0	1	0
1	0	1	0	1	0	1	3	1	0	1	0	1	0	1	3	1	0	1	0	1	0	4	0	1	0	1	0	1	0	4	0	1	0	1	0	1	0	1	0
1	0	1	0	1	0	4	0	1	0	1	0	1	0	4	0	1	0	1	0	1	0	4	0	1	0	1	0	1	0	4	0	1	0	1	0	1	0	1	0
1	0	1	0	1	0	1	3	1	0	1	0	1	0	1	3	1	0	1	0	1	0	4	0	1	0	1	0	1	0	4	0	1	0	1	0	1	0	1	0
1	0	1	0	1	0	4	0	1	0	1	0	1	0	4	0	1	0	1	0	1	0	4	0	1	0	1	0	1	0	4	0	1	0	1	0	1	0	1	0
2	1	1	0	1	0	2	2	1	0	3	2	1	0	4	0	1	0	1	0	2	1	4	0	4	3	1	0	1	0	1	3	1	0	4	3	1	0	1	0
1	0	1	0	1	0	1	3	1	0	1	0	1	0	1	3	1	0	1	0	1	0	4	0	2	1	1	0	1	0	4	0	1	0	1	0	1	0	1	0
1	0	1	0	1	0	4	0	1	0	1	0	1	0	4	0	1	0	1	0	1	0	4	0	1	0	1	0	1	0	4	0	1	0	1	0	1	0	1	0
1	0	1	0	1	0	4	0	1	0	1	0	1	0	4	0	1	0	1	0	1	0	4	0	1	0	1	0	1	0	4	0	1	0	1	0	1	0	1	0
1	0	1	0	1	0	4	0	1	0	1	0	1	0	4	0	1	0	1	0	1	0	4	0	1	0	1	0	1	0	4	0	1	0	1	0	1	0	1	0
2	1	3	2	1	0	4	0	4	3	4	3	3	2	4	0	2	1	1	0	4	3	4	0	1	0	1	0	1	0	4	0	1	0	4	3	4	3	2	1
1	0	1	0	1	0	4	0	1	0	1	0	1	0	4	0	1	0	1	0	1	0	4	0	1	0	1	0	1	0	4	0	1	0	1	0	1	0	1	0
1	0	1	0	1	0	4	0	1	0	1	0	1	0	4	0	1	0	1	0	1	0	4	0	1	0	1	0	1	0	4	0	1	0	1	0	1	0	1	0
1	0	4	3	1	0	4	0	2	1	1	0	3	2	4	0	1	0	1	0	1	0	4	0	1	0	1	0	1	0	4	0	1	0	1	0	1	0	1	0
1	0	1	0	1	0	4	0	1	0	1	0	1	0	4	0	1	0	1	0	1	0	4	0	2	1	1	0	1	0	4	0	1	0	1	0	1	0	1	0
1	0	1	0	1	0	1	3	1	0	1	0	1	0	1	3	1	0	1	0	1	0	2	2	2	1	2	1	1	0	2	2	2	1	1	0	1	0	2	1
1	0	2	1	1	0	1	3	1	0	1	0	1	0	1	3	1	0	1	0	1	0	3	1	1	0	1	0	1	0	4	0	1	0	1	0	1	0	1	0
1	0	1	0	1	0	1	3	1	0	1	0	1	0	4	0	1	0	1	0	1	0	4	0	1	0	1	0	1	0	3	1	1	0	1	0	1	0	1	0
1	0	1	0	1	0	1	3	1	0	1	0	1	0	4	0	1	0	1	0	1	0	1	3	1	0	1	0	1	0	1	3	1	0	1	0	1	0	1	0
4	3	2	1	4	3	2	2	3	2	4	3	4	3	2	2	3	2	3	2	2	1	2	2	2	1	3	2	2	1	3	1	1	0	3	2	2	1	3	2
1	0	1	0	1	0	1	3	1	0	1	0	1	0	1	3	1	0	1	0	1	0	1	3	1	0	1	0	1	0	4	0	1	0	1	0	1	0	1	0
1	0	1	0	1	0	1	3	1	0	1	0	1	0	4	0	1	0	1	0	1	0	4	0	1	0	1	0	1	0	4	0	1	0	1	0	1	0	2	1
2	1	2	1	1	0	4	0	1	0	1	0	2	1	4	0	1	0	1	0	1	0	4	0	4	3	1	0	1	0	4	0	1	0	1	0	1	0	2	1
1	0	2	1	1	0	4	0	1	0	2	1	1	0	4	0	1	0	1	0	2	1	4	0	1	0	1	0	1	0	4	0	1	0	1	0	1	0	1	0
1	0	1	0	1	0	3	1	3	2	1	0	1	0	1	3	1	0	1	0	1	0	4	0	3	2	1	0	1	0	4	0	1	0	1	0	1	0	1	0
1	0	2	1	2	1	4	0	1	0	1	0	1	0	4	0	1	0	1	0	3	2	4	0	2	1	1	0	1	0	4	0	1	0	1	0	1	0	1	0
1	0	1	0	1	0	1	3	1	0	2	1	2	1	1	3	1	0	1	0	1	0	4	0	2	1	1	0	1	0	1	3	1	0	1	0	1	0	1	0
1	0	1	0	1	0	4	0	1	0	1	0	1	0	4	0	1	0	1	0	2	1	4	0	1	0	1	0	1	0	4	0	1	0	1	0	1	0	1	0
2	1	1	0	1	0	4	0	1	0	2	1	1	0	4	0	1	0	1	0	2	1	4	0	3	2	1	0	2	1	4	0	1	0	1	0	2	1	1	0
1	0	1	0	1	0	4	0	1	0	1	0	1	0	4	0	1	0	1	0	1	0	4	0	1	0	1	0	1	0	4	0	1	0	1	0	1	0	1	0
1	0	1	0	1	0	1	3	1	0	1	0	1	0	4	0	1	0	1	0	1	0	4	0	1	0	1	0	1	0	1	3	1	0	1	0	1	0	1	0
1	0	1	0	1	0	1	3	1	0	1	0	1	0	1	3	1	0	1	0	1	0	4	0	1	0	1	0	1	0	4	0	1	0	1	0	1	0	1	0
1	0	2	1	1	0	4	0	1	0	1	0	1	0	4	0	1	0	1	0	1	0	4	0	1	0	1	0	1	0	4	0	1	0	1	0	1	0	1	0
1	0	1	0	1	0	4	0	1	0	1	0	1	0	4	0	1	0	1	0	1	0	4	0	1	0	1	0	1	0	4	0	1	0	1	0	1	0	1	0
1	0	1	0	1	0	1	3	1	0	1	0	1	0	4	0	1	0	1	0	1	0	4	0	1	0	1	0	1	0	4	0	1	0	1	0	1	0	1	0
1	0	1	0	1	0	4	0	1	0	1	0	1	0	4	0	1	0	1	0	1	0	4	0	1	0	1	0	1	0	4	0	1	0	1	0	1	0	1	0
1	0	1	0	2	1	3	1	3	2	2	1	2	1	4	0	1	0	1	0	2	1	4	0	3	2	2	1	2	1	4	0	2	1	1	0	1	0	3	2
1	0	1	0	1	0	4	0	1	0	1	0	1	0	4	0	1	0	1	0	1	0	4	0	1	0	1	0	1	0	4	0	1	0	1	0	1	0	1	0
1	0	1	0	1	0	4	0	1	0	1	0	1	0	4	0	1	0	1	0	1	0	4	0	1	0	1	0	1	0	4	0	1	0	1	0	1	0	1	0
1	0	1	0	1	0	4	0	1	0	1	0	1	0	4	0	1	0	1	0	1	0	4	0	1	0	1	0	1	0	4	0	1	0	1	0	1	0	1	0
1	0	1	0	1	0	4	0	1	0	1	0	1	0	4	0	1	0	1	0	2	1	3	1	1	0	1	0	1	0	3	1	1	0	1	0	1	0	1	0
1	0	2	1	1	0	1	3	1	0	1	0	1	0	1	3	1	0	1	0	2	1	4	0	2	1	1	0	1	0	4	0	1	0	1	0	1	0	1	0
1	0	2	1	1	0	1	3	1	0	2	1	1	0	4	0	1	0	2	1	1	0	4	0	3	2	1	0	1	0	2	2	3	2	2	1	2	1	1	0
1	0	1	0	1	0	1	3	1	0	1	0	1	0	3	1	1	0	1	0	1	0	4	0	1	0	1	0	1	0	4	0	1	0	1	0	1	0	1	0
1	0	2	1	1	0	2	2	2	1	2	1	2	1	2	2	1	0	3	2	2	1	2	2	2	1	2	1	1	0	2	2	3	2	2	1	2	1	2	1
3	2	2	1	2	1	1	3	4	3	4	3	4	3	1	3	1	0	1	0	2	1	4	0	1	0	1	0	1	0	3	1	2	1	1	0	1	0	1	0
1	0	1	0	1	0	4	0	1	0	1	0	1	0	4	0	1	0	1	0	1	0	4	0	1	0	1	0	1	0	4	0	1	0	1	0	1	0	1	0
2	1	1	0	3	2	1	3	1	0	1	0	2	1	1	3	1	0	1	0	1	0	4	0	1	0	1	0	1	0	1	3	1	0	1	0	1	0	1	0
1	0	2	1	1	0	2	2	2	1	3	2	1	0	4	0	1	0	1	0	1	0	4	0	2	1	1	0	4	3	4	0	1	0	1	0	1	0	1	0
1	0	1	0	1	0	1	3	1	0	1	0	1	0	1	3	1	0	1	0	1	0	4	0	1	0	1	0	1	0	3	1	1	0	1	0	1	0	1	0
1	0	1	0	1	0	3	1	1	0	1	0	1	0	4	0	1	0	1	0	1	0	4	0	1	0	1	0	1	0	4	0	1	0	1	0	1	0	1	0
1	0	3	2	1	0	4	0	1	0	2	1	1	0	4	0	1	0	1	0	4	3	4	0	1	0	1	0	1	0	4	0	2	1	3	2	1	0	2	1
1	0	1	0	1	0	4	0	1	0	1	0	1	0	4	0	1	0	1	0	1	0	4	0	1	0	1	0	1	0	4	0	1	0	1	0	1	0	1	0
1	0	1	0	1	0	1	3	1	0	1	0	1	0	4	0	1	0	1	0	1	0	4	0	4	3	1	0	1	0	4	0	1	0	1	0	1	0	4	3
1	0	1	0	1	0	4	0	1	0	1	0	1	0	4	0	1	0	1	0	1	0	4	0	1	0	1	0	1	0	4	0	1	0	1	0	1	0	1	0
2	1	2	1	2	1	2	2	2	1	1	0	1	0	1	3	1	0	1	0	2	1	3	1	2	1	1	0	1	0	3	1	1	0	1	0	1	0	1	0
1	0	1	0	1	0	1	3	1	0	1	0	1	0	1	3	1	0	1	0	1	0	2	2	1	0	1	0	1	0	3	1	1	0	1	0	1	0	1	0
1	0	1	0	1	0	1	3	1	0	1	0	1	0	1	3	1	0	1	0	1	0	4	0	1	0	1	0	1	0	2	2	1	0	1	0	1	0	1	0
1	0	1	0	1	0	1	3	1	0	1	0	1	0	1	3	1	0	1	0	1	0	1	3	1	0	1	0	1	0	3	1	1	0	1	0	1	0	1	0
1	0	1	0	1	0	4	0	4	3	1	0	1	0	4	0	1	0	1	0	1	0	4	0	1	0	1	0	1	0	4	0	1	0	1	0	1	0	1	0
1	0	2	1	1	0	2	2	1	0	1	0	2	1	2	2	1	0	1	0	2	1	3	1	3	2	1	0	2	1	3	1	1	0	1	0	1	0	1	0
1	0	1	0	1	0	4	0	1	0	1	0	1	0	4	0	1	0	1	0	1	0	4	0	1	0	1	0	1	0	4	0	1	0	1	0	1	0	2	1
1	0	1	0	1	0	4	0	1	0	1	0	1	0	4	0	1	0	1	0	1	0	4	0	1	0	1	0	1	0	4	0	1	0	1	0	1	0	1	0
1	0	1	0	1	0	4	0	1	0	1	0	1	0	4	0	1	0	1	0	1	0	4	0	1	0	1	0	1	0	4	0	1	0	1	0	1	0	1	0
1	0	1	0	1	0	4	0	1	0	1	0	1	0	4	0	1	0	1	0	1	0	4	0	1	0	1	0	1	0	4	0	1	0	1	0	1	0	1	0
1	0	1	0	1	0	4	0	1	0	1	0	1	0	4	0	1	0	1	0	1	0	4	0	1	0	1	0	1	0	4	0	1	0	1	0	1	0	1	0
1	0	1	0	1	0	1	3	1	0	1	0	1	0	4	0	1	0	1	0	1	0	4	0	1	0	1	0	1	0	4	0	1	0	1	0	1	0	1	0
1	0	1	0	2	1	3	1	1	0	2	1	1	0	3	1	1	0	1	0	1	0	3	1	2	1	1	0	1	0	3	1	2	1	1	0	1	0	1	0
1	0	1	0	1	0	4	0	1	0	1	0	1	0	4	0	1	0	1	0	1	0	4	0	1	0	1	0	1	0	4	0	1	0	1	0	1	0	1	0
1	0	1	0	1	0	4	0	2	1	1	0	1	0	4	0	1	0	1	0	1	0	4	0	1	0	1	0	1	0	4	0	1	0	2	1	1	0	2	1
1	0	1	0	1	0	4	0	1	0	1	0	1	0	1	3	1	0	1	0	1	0	4	0	1	0	1	0	1	0	4	0	1	0	1	0	1	0	1	0
1	0	1	0	1	0	1	3	1	0	1	0	1	0	4	0	1	0	1	0	1	0	4	0	1	0	1	0	1	0	4	0	1	0	1	0	1	0	2	1
1	0	1	0	1	0	1	3	1	0	1	0	1	0	1	3	1	0	1	0	1	0	4	0	1	0	1	0	1	0	4	0	1	0	1	0	1	0	1	0
1	0	1	0	1	0	1	3	1	0	1	0	1	0	2	2	1	0	1	0	2	1	4	0	2	1	1	0	1	0	4	0	1	0	1	0	1	0	1	0
1	0	1	0	1	0	4	0	1	0	1	0	1	0	4	0	1	0	1	0	1	0	4	0	1	0	1	0	1	0	4	0	1	0	1	0	1	0	1	0
1	0	2	1	1	0	4	0	2	1	1	0	2	1	4	0	1	0	1	0	2	1	4	0	1	0	1	0	1	0	4	0	1	0	1	0	1	0	1	0
1	0	1	0	1	0	4	0	1	0	1	0	1	0	4	0	1	0	1	0	1	0	4	0	1	0	1	0	1	0	4	0	1	0	1	0	1	0	1	0
1	0	1	0	1	0	4	0	1	0	1	0	1	0	4	0	1	0	1	0	1	0	4	0	1	0	1	0	1	0	4	0	1	0	1	0	1	0	1	0
1	0	1	0	1	0	4	0	1	0	1	0	1	0	4	0	1	0	1	0	1	0	4	0	1	0	1	0	1	0	4	0	1	0	1	0	1	0	1	0
2	1	1	0	1	0	3	1	1	0	3	2	1	0	2	2	1	0	1	0	1	0	4	0	1	0	1	0	1	0	3	1	1	0	1	0	1	0	1	0
1	0	1	0	1	0	4	0	1	0	1	0	1	0	4	0	1	0	1	0	1	0	4	0	1	0	1	0	1	0	4	0	1	0	1	0	1	0	1	0
1	0	2	1	1	0	4	0	1	0	2	1	1	0	4	0	1	0	1	0	1	0	4	0	1	0	1	0	1	0	4	0	1	0	1	0	1	0	1	0
1	0	1	0	1	0	4	0	1	0	1	0	1	0	4	0	1	0	1	0	1	0	4	0	1	0	1	0	1	0	4	0	1	0	1	0	1	0	1	0
1	0	1	0	2	1	2	2	2	1	1	0	2	1	1	3	1	0	1	0	1	0	3	1	1	0	1	0	1	0	2	2	2	1	1	0	1	0	1	0
1	0	1	0	1	0	1	3	1	0	1	0	1	0	1	3	1	0	1	0	1	0	4	0	1	0	1	0	1	0	4	0	1	0	1	0	1	0	2	1
1	0	1	0	1	0	4	0	1	0	1	0	1	0	4	0	1	0	1	0	2	1	4	0	2	1	1	0	1	0	4	0	2	1	1	0	1	0	1	0
1	0	1	0	1	0	3	1	1	0	1	0	1	0	4	0	1	0	1	0	1	0	4	0	1	0	1	0	1	0	4	0	1	0	1	0	1	0	1	0
1	0	2	1	1	0	2	2	3	2	1	0	2	1	1	3	1	0	1	0	1	0	4	0	1	0	1	0	1	0	4	0	2	1	1	0	1	0	3	2
1	0	1	0	1	0	1	3	1	0	1	0	1	0	1	3	1	0	1	0	1	0	2	2	1	0	1	0	1	0	3	1	1	0	1	0	1	0	2	1
1	0	1	0	1	0	1	3	2	1	2	1	2	1	4	0	1	0	1	0	2	1	3	1	2	1	2	1	1	0	3	1	2	1	2	1	1	0	1	0
1	0	1	0	1	0	1	3	1	0	1	0	1	0	1	3	1	0	1	0	1	0	4	0	1	0	1	0	1	0	4	0	1	0	1	0	1	0	1	0
1	0	3	2	1	0	2	2	1	0	2	1	1	0	4	0	1	0	1	0	1	0	4	0	1	0	2	1	2	1	4	0	1	0	3	2	1	0	1	0
2	1	1	0	2	1	1	3	2	1	2	1	3	2	1	3	2	1	2	1	2	1	2	2	1	0	1	0	1	0	3	1	1	0	1	0	1	0	1	0
1	0	1	0	1	0	1	3	1	0	1	0	1	0	1	3	1	0	1	0	1	0	2	2	1	0	1	0	1	0	2	2	1	0	1	0	1	0	1	0
3	2	2	1	2	1	4	0	1	0	1	0	1	0	3	1	1	0	1	0	1	0	4	0	1	0	1	0	1	0	4	0	1	0	1	0	1	0	1	0
2	1	1	0	4	3	3	1	1	0	4	3	1	0	4	0	1	0	2	1	2	1	2	2	1	0	4	3	2	1	3	1	2	1	4	3	4	3	1	0
1	0	1	0	1	0	1	3	4	3	1	0	1	0	4	0	1	0	1	0	1	0	4	0	1	0	1	0	1	0	4	0	1	0	1	0	1	0	1	0
1	0	1	0	1	0	1	3	1	0	1	0	1	0	4	0	1	0	1	0	1	0	4	0	1	0	1	0	1	0	4	0	1	0	1	0	1	0	4	3
3	2	2	1	4	3	2	2	2	1	4	3	4	3	1	3	1	0	1	0	1	0	2	2	2	1	1	0	1	0	2	2	1	0	4	3	1	0	1	0
1	0	1	0	1	0	1	3	1	0	2	1	2	1	1	3	1	0	1	0	3	2	4	0	1	0	1	0	4	3	3	1	1	0	1	0	1	0	1	0
2	1	1	0	2	1	2	2	2	1	1	0	1	0	3	1	1	0	1	0	2	1	3	1	2	1	2	1	1	0	3	1	2	1	1	0	1	0	2	1
1	0	1	0	1	0	2	2	2	1	1	0	1	0	2	2	1	0	1	0	1	0	2	2	2	1	1	0	1	0	2	2	1	0	1	0	1	0	1	0
1	0	1	0	1	0	4	0	1	0	1	0	1	0	4	0	1	0	1	0	1	0	4	0	1	0	1	0	1	0	4	0	1	0	1	0	1	0	1	0
1	0	1	0	1	0	4	0	2	1	1	0	1	0	4	0	1	0	1	0	1	0	4	0	2	1	1	0	1	0	4	0	1	0	1	0	1	0	1	0
1	0	1	0	1	0	4	0	3	2	1	0	1	0	4	0	1	0	1	0	1	0	4	0	1	0	1	0	1	0	4	0	1	0	1	0	1	0	1	0
2	1	2	1	1	0	2	2	1	0	2	1	2	1	1	3	1	0	2	1	2	1	2	2	1	0	2	1	1	0	2	2	2	1	2	1	1	0	1	0
1	0	4	3	1	0	3	1	1	0	1	0	1	0	4	0	1	0	1	0	1	0	4	0	1	0	1	0	1	0	4	0	1	0	1	0	1	0	1	0
1	0	1	0	1	0	4	0	1	0	1	0	1	0	4	0	1	0	1	0	1	0	4	0	1	0	1	0	1	0	4	0	1	0	1	0	1	0	1	0
1	0	1	0	1	0	4	0	1	0	1	0	1	0	4	0	1	0	1	0	1	0	4	0	1	0	1	0	1	0	4	0	1	0	1	0	1	0	2	1
1	0	1	0	1	0	4	0	1	0	1	0	1	0	4	0	1	0	1	0	1	0	4	0	1	0	1	0	1	0	4	0	1	0	1	0	1	0	1	0
1	0	2	1	1	0	1	3	1	0	2	1	1	0	3	1	1	0	1	0	1	0	3	1	3	2	2	1	1	0	3	1	1	0	1	0	1	0	3	2
1	0	1	0	1	0	1	3	1	0	1	0	1	0	4	0	1	0	1	0	4	3	4	0	1	0	1	0	1	0	4	0	1	0	1	0	1	0	1	0
1	0	1	0	1	0	1	3	1	0	1	0	1	0	1	3	1	0	2	1	2	1	4	0	1	0	1	0	1	0	3	1	1	0	1	0	1	0	1	0
2	1	3	2	1	0	2	2	2	1	3	2	1	0	2	2	1	0	1	0	4	3	2	2	1	0	1	0	1	0	1	3	1	0	2	1	1	0	1	0
1	0	1	0	1	0	4	0	3	2	1	0	1	0	3	1	1	0	1	0	4	3	4	0	1	0	1	0	1	0	4	0	1	0	1	0	1	0	3	2
1	0	1	0	1	0	3	1	1	0	1	0	1	0	4	0	1	0	1	0	1	0	4	0	1	0	1	0	1	0	4	0	1	0	1	0	1	0	1	0
1	0	1	0	1	0	2	2	1	0	1	0	1	0	4	0	1	0	1	0	1	0	4	0	2	1	1	0	1	0	4	0	1	0	1	0	1	0	1	0
1	0	1	0	1	0	4	0	1	0	1	0	1	0	4	0	1	0	1	0	1	0	4	0	1	0	1	0	1	0	4	0	1	0	1	0	1	0	4	3
1	0	2	1	3	2	4	0	1	0	2	1	1	0	2	2	1	0	1	0	1	0	1	3	3	2	3	2	2	1	2	2	3	2	3	2	3	2	3	2
1	0	1	0	1	0	1	3	1	0	1	0	1	0	1	3	1	0	1	0	1	0	4	0	1	0	1	0	1	0	4	0	1	0	1	0	1	0	1	0
2	1	2	1	2	1	3	1	1	0	1	0	1	0	4	0	1	0	1	0	1	0	3	1	3	2	2	1	2	1	4	0	3	2	2	1	3	2	3	2
1	0	1	0	1	0	1	3	1	0	1	0	1	0	1	3	1	0	1	0	1	0	3	1	1	0	1	0	1	0	3	1	1	0	1	0	1	0	1	0
2	1	2	1	2	1	2	2	3	2	2	1	3	2	3	1	1	0	2	1	2	1	2	2	2	1	2	1	1	0	3	1	2	1	2	1	2	1	1	0
1	0	1	0	1	0	3	1	1	0	1	0	1	0	3	1	1	0	1	0	1	0	3	1	1	0	1	0	1	0	3	1	1	0	1	0	1	0	2	1
1	0	2	1	1	0	4	0	1	0	1	0	1	0	4	0	1	0	1	0	1	0	4	0	2	1	1	0	1	0	4	0	1	0	1	0	1	0	2	1
1	0	1	0	1	0	4	0	1	0	1	0	1	0	4	0	1	0	1	0	1	0	4	0	1	0	1	0	1	0	4	0	1	0	1	0	1	0	1	0
2	1	2	1	1	0	3	1	1	0	2	1	1	0	4	0	1	0	1	0	2	1	3	1	2	1	2	1	2	1	4	0	2	1	2	1	1	0	1	0
1	0	2	1	1	0	1	3	3	2	1	0	1	0	1	3	2	1	1	0	2	1	2	2	3	2	2	1	1	0	3	1	2	1	2	1	2	1	2	1
1	0	1	0	1	0	1	3	1	0	1	0	1	0	1	3	1	0	1	0	1	0	4	0	1	0	1	0	1	0	4	0	1	0	1	0	1	0	1	0
1	0	1	0	1	0	4	0	1	0	1	0	1	0	4	0	1	0	1	0	1	0	4	0	1	0	1	0	1	0	4	0	1	0	1	0	1	0	1	0
1	0	2	1	1	0	4	0	1	0	3	2	3	2	4	0	1	0	1	0	1	0	4	0	2	1	1	0	1	0	4	0	1	0	1	0	1	0	1	0
1	0	1	0	1	0	1	3	1	0	1	0	1	0	1	3	1	0	1	0	1	0	3	1	1	0	1	0	1	0	3	1	1	0	1	0	1	0	1	0
4	3	2	1	3	2	1	3	3	2	2	1	1	0	2	2	2	1	3	2	4	3	2	2	2	1	2	1	1	0	2	2	1	0	2	1	3	2	1	0
1	0	1	0	1	0	4	0	1	0	1	0	1	0	1	3	1	0	1	0	1	0	4	0	1	0	4	3	1	0	4	0	1	0	1	0	1	0	1	0
1	0	1	0	1	0	1	3	1	0	1	0	1	0	1	3	1	0	1	0	1	0	4	0	1	0	1	0	1	0	4	0	1	0	1	0	1	0	1	0
2	1	1	0	2	1	3	1	2	1	1	0	2	1	1	3	1	0	1	0	1	0	4	0	1	0	1	0	1	0	3	1	1	0	1	0	1	0	1	0
1	0	1	0	1	0	3	1	1	0	1	0	1	0	4	0	1	0	1	0	1	0	3	1	3	2	1	0	1	0	3	1	1	0	1	0	1	0	1	0
1	0	1	0	1	0	4	0	1	0	1	0	1	0	4	0	1	0	1	0	1	0	4	0	1	0	1	0	1	0	4	0	1	0	1	0	1	0	1	0
1	0	1	0	1	0	1	3	1	0	1	0	1	0	2	2	1	0	1	0	1	0	2	2	1	0	1	0	1	0	2	2	1	0	2	1	1	0	1	0
1	0	1	0	1	0	4	0	1	0	1	0	1	0	4	0	1	0	1	0	1	0	4	0	1	0	1	0	1	0	4	0	1	0	1	0	1	0	1	0
1	0	1	0	1	0	1	3	1	0	1	0	1	0	4	0	1	0	1	0	1	0	4	0	4	3	4	3	4	3	4	0	1	0	1	0	1	0	1	0
1	0	1	0	1	0	4	0	1	0	1	0	1	0	1	3	1	0	1	0	1	0	3	1	1	0	1	0	1	0	3	1	1	0	1	0	1	0	2	1
1	0	1	0	1	0	4	0	2	1	1	0	1	0	3	1	1	0	1	0	1	0	4	0	1	0	1	0	1	0	4	0	1	0	1	0	1	0	1	0
1	0	1	0	1	0	1	3	1	0	1	0	1	0	1	3	1	0	1	0	1	0	4	0	1	0	1	0	1	0	4	0	1	0	1	0	1	0	1	0
1	0	1	0	1	0	2	2	1	0	1	0	1	0	3	1	1	0	1	0	1	0	4	0	1	0	1	0	1	0	3	1	1	0	1	0	1	0	1	0
1	0	1	0	1	0	1	3	1	0	1	0	1	0	4	0	1	0	1	0	1	0	4	0	1	0	1	0	1	0	4	0	1	0	1	0	1	0	1	0
4	3	3	2	4	3	1	3	4	3	4	3	4	3	2	2	4	3	4	3	2	1	2	2	3	2	4	3	4	3	1	3	1	0	4	3	4	3	2	1
1	0	1	0	1	0	4	0	1	0	2	1	1	0	4	0	1	0	1	0	1	0	4	0	1	0	1	0	1	0	4	0	1	0	1	0	1	0	1	0
1	0	3	2	1	0	3	1	1	0	2	1	1	0	4	0	1	0	1	0	3	2	4	0	3	2	1	0	1	0	4	0	1	0	1	0	1	0	4	3
1	0	1	0	1	0	4	0	1	0	1	0	1	0	4	0	1	0	1	0	1	0	4	0	1	0	1	0	1	0	4	0	1	0	1	0	1	0	1	0
1	0	1	0	1	0	1	3	1	0	1	0	1	0	1	3	1	0	1	0	1	0	3	1	1	0	1	0	1	0	1	3	1	0	1	0	1	0	1	0
1	0	1	0	1	0	4	0	1	0	1	0	1	0	4	0	1	0	1	0	1	0	4	0	1	0	1	0	1	0	4	0	1	0	1	0	1	0	1	0
2	1	1	0	1	0	4	0	1	0	1	0	1	0	4	0	1	0	1	0	1	0	4	0	1	0	1	0	1	0	4	0	1	0	1	0	1	0	1	0
1	0	1	0	1	0	4	0	1	0	1	0	1	0	4	0	1	0	1	0	1	0	4	0	1	0	1	0	1	0	4	0	1	0	1	0	1	0	1	0
1	0	2	1	2	1	2	2	4	3	4	3	4	3	1	3	4	3	4	3	4	3	1	3	1	0	4	3	4	3	1	3	4	3	4	3	4	3	4	3
1	0	1	0	1	0	4	0	1	0	1	0	1	0	4	0	1	0	1	0	1	0	4	0	1	0	1	0	1	0	4	0	1	0	1	0	1	0	1	0
1	0	1	0	1	0	1	3	1	0	1	0	1	0	1	3	1	0	1	0	1	0	4	0	1	0	1	0	1	0	4	0	1	0	1	0	1	0	1	0
1	0	1	0	1	0	4	0	1	0	1	0	1	0	4	0	1	0	1	0	1	0	4	0	1	0	1	0	1	0	4	0	1	0	1	0	1	0	1	0
1	0	1	0	1	0	1	3	1	0	1	0	1	0	4	0	1	0	1	0	1	0	4	0	1	0	1	0	1	0	4	0	1	0	1	0	1	0	1	0
1	0	1	0	1	0	1	3	1	0	1	0	1	0	4	0	1	0	1	0	2	1	4	0	1	0	1	0	1	0	4	0	1	0	2	1	1	0	2	1
1	0	1	0	1	0	4	0	1	0	1	0	1	0	4	0	1	0	1	0	1	0	4	0	1	0	1	0	1	0	4	0	1	0	1	0	1	0	1	0
1	0	1	0	1	0	4	0	1	0	1	0	1	0	4	0	1	0	1	0	1	0	4	0	1	0	1	0	1	0	4	0	1	0	1	0	1	0	1	0
1	0	1	0	1	0	1	3	1	0	1	0	1	0	1	3	1	0	1	0	1	0	4	0	1	0	1	0	1	0	4	0	1	0	1	0	1	0	1	0
1	0	1	0	1	0	4	0	1	0	1	0	1	0	4	0	1	0	1	0	1	0	4	0	1	0	1	0	1	0	4	0	1	0	2	1	2	1	2	1
1	0	1	0	1	0	2	2	1	0	1	0	1	0	4	0	1	0	1	0	1	0	4	0	2	1	1	0	1	0	4	0	1	0	1	0	1	0	1	0
1	0	1	0	1	0	1	3	1	0	1	0	1	0	4	0	1	0	1	0	1	0	4	0	1	0	1	0	1	0	4	0	1	0	1	0	1	0	1	0
1	0	1	0	1	0	4	0	3	2	2	1	1	0	3	1	1	0	1	0	1	0	3	1	2	1	1	0	1	0	3	1	1	0	1	0	1	0	1	0
1	0	1	0	1	0	1	3	2	1	1	0	1	0	1	3	1	0	1	0	1	0	4	0	1	0	1	0	1	0	4	0	1	0	1	0	1	0	2	1
1	0	1	0	1	0	4	0	2	1	1	0	1	0	4	0	1	0	1	0	1	0	4	0	4	3	1	0	1	0	4	0	1	0	1	0	1	0	1	0
1	0	1	0	1	0	2	2	2	1	1	0	2	1	4	0	1	0	1	0	1	0	4	0	1	0	1	0	1	0	4	0	2	1	1	0	1	0	1	0
1	0	1	0	1	0	1	3	1	0	2	1	1	0	1	3	1	0	1	0	1	0	3	1	4	3	1	0	1	0	2	2	1	0	1	0	2	1	1	0
2	1	2	1	1	0	4	0	3	2	3	2	1	0	4	0	1	0	1	0	2	1	4	0	2	1	1	0	1	0	4	0	1	0	1	0	1	0	4	3
1	0	2	1	1	0	4	0	1	0	1	0	1	0	4	0	1	0	1	0	1	0	4	0	2	1	1	0	1	0	4	0	1	0	1	0	1	0	1	0
1	0	1	0	1	0	4	0	1	0	1	0	1	0	4	0	1	0	4	3	4	3	4	0	1	0	1	0	1	0	4	0	1	0	1	0	1	0	1	0
1	0	1	0	1	0	4	0	1	0	1	0	1	0	4	0	1	0	1	0	1	0	4	0	1	0	1	0	1	0	4	0	1	0	1	0	1	0	1	0
2	1	2	1	1	0	1	3	3	2	2	1	3	2	3	1	1	0	1	0	1	0	1	3	1	0	1	0	1	0	1	3	1	0	1	0	1	0	1	0
1	0	1	0	1	0	2	2	1	0	1	0	1	0	1	3	1	0	1	0	1	0	4	0	1	0	1	0	1	0	4	0	1	0	1	0	1	0	1	0
1	0	1	0	1	0	1	3	1	0	1	0	1	0	1	3	1	0	1	0	1	0	4	0	1	0	1	0	1	0	4	0	1	0	1	0	1	0	1	0
1	0	1	0	1	0	1	3	1	0	1	0	1	0	1	3	1	0	1	0	1	0	4	0	1	0	1	0	1	0	4	0	1	0	1	0	1	0	1	0
1	0	1	0	1	0	1	3	1	0	1	0	1	0	1	3	1	0	1	0	1	0	3	1	1	0	1	0	1	0	3	1	1	0	1	0	1	0	1	0
3	2	1	0	2	1	2	2	2	1	1	0	1	0	1	3	1	0	1	0	1	0	1	3	1	0	1	0	1	0	1	3	1	0	1	0	1	0	1	0
1	0	1	0	1	0	1	3	1	0	1	0	1	0	1	3	1	0	1	0	1	0	4	0	1	0	1	0	1	0	4	0	1	0	2	1	1	0	1	0
1	0	3	2	1	0	1	3	1	0	1	0	1	0	1	3	1	0	1	0	1	0	4	0	1	0	1	0	1	0	4	0	1	0	1	0	1	0	1	0
1	0	1	0	4	3	1	3	4	3	2	1	4	3	4	0	2	1	2	1	1	0	4	0	2	1	3	2	1	0	4	0	1	0	1	0	1	0	3	2
2	1	4	3	2	1	4	0	2	1	3	2	3	2	4	0	4	3	3	2	3	2	4	0	4	3	4	3	1	0	4	0	4	3	4	3	1	0	4	3
1	0	2	1	1	0	3	1	2	1	2	1	2	1	1	3	2	1	1	0	1	0	3	1	2	1	1	0	1	0	4	0	2	1	2	1	1	0	2	1
1	0	1	0	1	0	1	3	1	0	1	0	1	0	1	3	1	0	1	0	1	0	4	0	1	0	1	0	1	0	4	0	1	0	1	0	1	0	1	0
2	1	1	0	2	1	3	1	1	0	1	0	1	0	3	1	1	0	2	1	1	0	3	1	3	2	1	0	1	0	3	1	1	0	2	1	1	0	1	0
1	0	1	0	1	0	4	0	1	0	1	0	1	0	4	0	1	0	1	0	1	0	4	0	1	0	1	0	1	0	4	0	1	0	1	0	1	0	1	0
1	0	1	0	1	0	1	3	1	0	1	0	1	0	1	3	1	0	1	0	1	0	4	0	1	0	1	0	1	0	4	0	1	0	1	0	1	0	1	0
1	0	1	0	1	0	1	3	1	0	1	0	1	0	4	0	1	0	1	0	1	0	4	0	1	0	1	0	1	0	4	0	1	0	1	0	1	0	3	2
1	0	1	0	1	0	4	0	1	0	1	0	1	0	3	1	1	0	1	0	1	0	3	1	1	0	1	0	1	0	4	0	1	0	1	0	1	0	3	2
1	0	1	0	1	0	4	0	1	0	1	0	1	0	4	0	1	0	1	0	1	0	4	0	1	0	1	0	1	0	4	0	1	0	1	0	1	0	1	0
1	0	1	0	1	0	4	0	1	0	1	0	1	0	4	0	1	0	1	0	1	0	4	0	1	0	1	0	1	0	4	0	1	0	1	0	1	0	1	0
1	0	1	0	1	0	4	0	1	0	1	0	1	0	4	0	1	0	1	0	1	0	4	0	1	0	1	0	1	0	4	0	1	0	1	0	1	0	1	0
1	0	1	0	1	0	1	3	1	0	1	0	1	0	1	3	1	0	1	0	1	0	1	3	1	0	1	0	1	0	2	2	1	0	1	0	1	0	1	0
1	0	1	0	1	0	4	0	1	0	1	0	1	0	4	0	1	0	1	0	1	0	4	0	1	0	1	0	1	0	4	0	1	0	1	0	1	0	1	0
1	0	2	1	1	0	1	3	1	0	2	1	1	0	1	3	1	0	1	0	1	0	4	0	2	1	1	0	1	0	4	0	2	1	2	1	1	0	1	0
2	1	1	0	1	0	1	3	2	1	1	0	1	0	1	3	1	0	1	0	1	0	2	2	2	1	1	0	1	0	2	2	1	0	1	0	2	1	2	1
1	0	1	0	1	0	1	3	1	0	1	0	1	0	4	0	1	0	1	0	1	0	4	0	1	0	1	0	1	0	4	0	1	0	1	0	1	0	1	0
1	0	1	0	1	0	1	3	1	0	1	0	1	0	1	3	1	0	1	0	1	0	4	0	1	0	1	0	1	0	4	0	1	0	1	0	1	0	1	0
1	0	1	0	1	0	4	0	1	0	1	0	1	0	4	0	1	0	1	0	3	2	4	0	1	0	1	0	1	0	4	0	2	1	1	0	1	0	3	2
1	0	1	0	1	0	4	0	1	0	1	0	1	0	1	3	1	0	1	0	1	0	4	0	1	0	1	0	1	0	4	0	1	0	1	0	1	0	1	0
1	0	1	0	1	0	4	0	1	0	1	0	1	0	4	0	1	0	2	1	1	0	4	0	1	0	1	0	1	0	3	1	1	0	1	0	1	0	1	0
2	1	1	0	2	1	2	2	3	2	2	1	2	1	3	1	1	0	1	0	1	0	3	1	1	0	1	0	1	0	3	1	1	0	1	0	2	1	3	2
1	0	2	1	1	0	2	2	1	0	1	0	1	0	4	0	1	0	1	0	1	0	4	0	2	1	1	0	1	0	4	0	1	0	1	0	1	0	1	0
1	0	1	0	1	0	4	0	1	0	1	0	1	0	4	0	1	0	1	0	1	0	4	0	1	0	1	0	1	0	4	0	1	0	1	0	1	0	1	0
1	0	1	0	1	0	4	0	1	0	1	0	1	0	4	0	1	0	1	0	4	3	4	0	1	0	1	0	1	0	4	0	1	0	1	0	1	0	1	0
1	0	1	0	1	0	4	0	1	0	1	0	1	0	1	3	1	0	1	0	1	0	4	0	1	0	1	0	1	0	4	0	1	0	1	0	1	0	1	0
1	0	1	0	1	0	4	0	1	0	1	0	1	0	4	0	1	0	1	0	1	0	4	0	1	0	1	0	1	0	4	0	1	0	1	0	1	0	1	0
1	0	1	0	1	0	4	0	1	0	1	0	1	0	4	0	1	0	1	0	1	0	4	0	1	0	1	0	1	0	4	0	1	0	1	0	1	0	1	0
1	0	1	0	1	0	4	0	1	0	1	0	1	0	4	0	1	0	1	0	1	0	4	0	1	0	1	0	1	0	4	0	1	0	1	0	1	0	1	0
1	0	1	0	1	0	4	0	1	0	1	0	1	0	4	0	1	0	1	0	1	0	4	0	1	0	1	0	1	0	4	0	1	0	1	0	1	0	1	0
1	0	1	0	1	0	1	3	1	0	1	0	1	0	1	3	1	0	1	0	1	0	1	3	1	0	1	0	1	0	4	0	1	0	1	0	1	0	1	0
1	0	1	0	1	0	4	0	1	0	1	0	1	0	4	0	1	0	1	0	1	0	4	0	1	0	1	0	1	0	4	0	1	0	1	0	1	0	2	1
1	0	1	0	1	0	1	3	1	0	1	0	1	0	4	0	1	0	1	0	4	3	4	0	1	0	1	0	1	0	1	3	1	0	1	0	1	0	1	0
1	0	1	0	1	0	1	3	1	0	1	0	1	0	1	3	1	0	1	0	1	0	2	2	2	1	1	0	1	0	2	2	1	0	1	0	1	0	1	0
1	0	1	0	1	0	4	0	1	0	1	0	1	0	4	0	1	0	1	0	1	0	4	0	1	0	1	0	1	0	4	0	1	0	1	0	1	0	1	0
1	0	1	0	1	0	4	0	1	0	1	0	1	0	4	0	1	0	1	0	1	0	4	0	1	0	1	0	1	0	4	0	1	0	1	0	1	0	1	0
1	0	1	0	1	0	1	3	2	1	1	0	1	0	1	3	1	0	1	0	1	0	4	0	1	0	1	0	1	0	4	0	1	0	1	0	1	0	1	0
1	0	1	0	1	0	4	0	1	0	1	0	1	0	4	0	1	0	1	0	1	0	4	0	1	0	1	0	1	0	4	0	1	0	1	0	1	0	1	0
1	0	1	0	1	0	1	3	1	0	1	0	1	0	4	0	1	0	1	0	1	0	4	0	1	0	1	0	1	0	4	0	1	0	1	0	1	0	1	0
1	0	1	0	1	0	3	1	1	0	1	0	1	0	3	1	1	0	1	0	1	0	3	1	1	0	1	0	1	0	3	1	1	0	1	0	1	0	1	0
1	0	1	0	1	0	4	0	1	0	1	0	1	0	4	0	1	0	1	0	1	0	4	0	1	0	1	0	1	0	4	0	1	0	1	0	1	0	1	0
1	0	1	0	1	0	4	0	1	0	1	0	1	0	4	0	1	0	1	0	2	1	4	0	2	1	1	0	1	0	4	0	1	0	1	0	1	0	1	0
1	0	1	0	1	0	4	0	1	0	1	0	1	0	4	0	1	0	1	0	1	0	4	0	1	0	1	0	1	0	4	0	1	0	1	0	1	0	1	0
1	0	1	0	1	0	4	0	1	0	1	0	1	0	4	0	1	0	1	0	1	0	4	0	1	0	1	0	1	0	4	0	1	0	1	0	1	0	1	0
1	0	1	0	1	0	3	1	1	0	1	0	1	0	4	0	1	0	1	0	2	1	4	0	1	0	1	0	1	0	4	0	1	0	1	0	1	0	2	1
1	0	1	0	1	0	4	0	1	0	1	0	1	0	4	0	1	0	1	0	1	0	4	0	1	0	1	0	1	0	4	0	1	0	1	0	1	0	1	0
1	0	1	0	1	0	4	0	1	0	1	0	1	0	4	0	1	0	1	0	1	0	4	0	2	1	1	0	1	0	4	0	2	1	1	0	1	0	2	1
1	0	1	0	1	0	1	3	1	0	1	0	1	0	4	0	1	0	1	0	1	0	4	0	2	1	1	0	1	0	4	0	1	0	1	0	1	0	1	0
1	0	1	0	1	0	4	0	1	0	1	0	1	0	4	0	1	0	1	0	1	0	4	0	1	0	1	0	1	0	4	0	1	0	1	0	1	0	1	0
1	0	1	0	1	0	4	0	1	0	1	0	1	0	4	0	1	0	1	0	1	0	4	0	1	0	1	0	4	3	4	0	1	0	1	0	1	0	1	0
1	0	1	0	1	0	4	0	1	0	1	0	1	0	4	0	1	0	1	0	1	0	4	0	1	0	1	0	1	0	4	0	1	0	1	0	1	0	1	0
1	0	1	0	1	0	4	0	1	0	1	0	1	0	4	0	1	0	1	0	1	0	4	0	1	0	1	0	1	0	4	0	1	0	1	0	1	0	1	0
2	1	2	1	1	0	1	3	2	1	1	0	2	1	2	2	1	0	1	0	2	1	2	2	2	1	2	1	2	1	2	2	2	1	2	1	2	1	2	1
1	0	1	0	1	0	2	2	1	0	2	1	1	0	4	0	1	0	1	0	1	0	4	0	1	0	1	0	1	0	4	0	2	1	1	0	1	0	1	0
1	0	1	0	1	0	3	1	1	0	1	0	1	0	3	1	1	0	1	0	1	0	3	1	2	1	1	0	1	0	3	1	1	0	1	0	1	0	1	0
1	0	1	0	1	0	4	0	1	0	1	0	1	0	4	0	1	0	1	0	1	0	4	0	1	0	1	0	1	0	4	0	1	0	1	0	1	0	1	0
1	0	1	0	1	0	4	0	1	0	1	0	1	0	4	0	1	0	1	0	1	0	4	0	1	0	1	0	1	0	4	0	1	0	1	0	1	0	1	0
2	1	2	1	1	0	4	0	1	0	2	1	1	0	4	0	1	0	1	0	1	0	4	0	1	0	1	0	1	0	4	0	1	0	1	0	1	0	1	0
1	0	1	0	1	0	2	2	1	0	1	0	1	0	3	1	1	0	1	0	1	0	4	0	3	2	1	0	1	0	4	0	1	0	1	0	1	0	2	1
2	1	2	1	2	1	1	3	2	1	3	2	2	1	4	0	1	0	1	0	1	0	4	0	2	1	2	1	1	0	4	0	2	1	2	1	1	0	1	0
1	0	1	0	1	0	4	0	1	0	1	0	1	0	4	0	1	0	1	0	1	0	4	0	1	0	1	0	1	0	4	0	1	0	1	0	1	0	1	0
1	0	1	0	1	0	1	3	1	0	1	0	1	0	1	3	1	0	1	0	1	0	3	1	1	0	1	0	1	0	4	0	1	0	1	0	1	0	1	0
1	0	1	0	1	0	1	3	2	1	1	0	1	0	2	2	1	0	1	0	1	0	1	3	1	0	1	0	1	0	1	3	1	0	2	1	1	0	4	3
1	0	1	0	1	0	4	0	1	0	1	0	1	0	4	0	1	0	1	0	1	0	4	0	1	0	1	0	1	0	4	0	1	0	1	0	1	0	1	0
2	1	2	1	2	1	1	3	2	1	2	1	1	0	1	3	1	0	2	1	1	0	4	0	1	0	1	0	1	0	4	0	2	1	2	1	2	1	1	0
1	0	1	0	1	0	4	0	1	0	1	0	1	0	4	0	1	0	1	0	1	0	4	0	1	0	1	0	1	0	4	0	1	0	1	0	1	0	1	0
1	0	3	2	1	0	3	1	1	0	1	0	1	0	3	1	1	0	1	0	1	0	4	0	1	0	1	0	1	0	4	0	1	0	1	0	1	0	3	2
1	0	1	0	1	0	4	0	2	1	1	0	1	0	4	0	1	0	1	0	2	1	4	0	1	0	1	0	1	0	4	0	1	0	1	0	1	0	1	0
1	0	1	0	1	0	4	0	4	3	1	0	4	3	1	3	1	0	1	0	1	0	3	1	1	0	1	0	1	0	3	1	1	0	1	0	1	0	1	0
1	0	1	0	1	0	4	0	1	0	1	0	1	0	4	0	1	0	1	0	1	0	4	0	1	0	1	0	1	0	4	0	1	0	1	0	1	0	1	0
1	0	1	0	1	0	4	0	1	0	1	0	1	0	4	0	1	0	1	0	1	0	4	0	1	0	1	0	1	0	4	0	1	0	1	0	1	0	1	0
1	0	2	1	1	0	4	0	1	0	1	0	1	0	4	0	1	0	1	0	1	0	4	0	1	0	1	0	1	0	4	0	1	0	1	0	1	0	2	1
4	3	3	2	4	3	4	0	4	3	4	3	4	3	4	0	4	3	4	3	4	3	2	2	3	2	4	3	3	2	2	2	4	3	4	3	4	3	4	3
1	0	1	0	1	0	4	0	1	0	1	0	1	0	4	0	1	0	1	0	1	0	4	0	1	0	1	0	1	0	4	0	1	0	1	0	1	0	1	0
1	0	1	0	1	0	1	3	1	0	1	0	1	0	1	3	1	0	1	0	1	0	4	0	1	0	1	0	1	0	4	0	1	0	1	0	1	0	1	0
1	0	1	0	1	0	4	0	1	0	1	0	1	0	4	0	1	0	1	0	1	0	4	0	2	1	1	0	1	0	4	0	1	0	1	0	1	0	1	0
1	0	1	0	1	0	4	0	1	0	1	0	1	0	4	0	1	0	1	0	1	0	4	0	1	0	1	0	1	0	4	0	1	0	1	0	1	0	1	0
1	0	1	0	1	0	1	3	1	0	1	0	1	0	4	0	1	0	1	0	1	0	4	0	1	0	1	0	1	0	1	3	1	0	1	0	1	0	1	0
1	0	1	0	1	0	3	1	2	1	2	1	2	1	3	1	1	0	1	0	1	0	3	1	2	1	2	1	1	0	3	1	1	0	1	0	1	0	2	1
1	0	1	0	1	0	4	0	1	0	1	0	1	0	4	0	1	0	1	0	1	0	4	0	1	0	1	0	1	0	4	0	1	0	1	0	1	0	1	0
1	0	1	0	1	0	4	0	1	0	1	0	1	0	4	0	1	0	1	0	1	0	4	0	1	0	1	0	1	0	4	0	1	0	1	0	1	0	1	0
1	0	1	0	1	0	4	0	1	0	1	0	1	0	4	0	1	0	1	0	1	0	4	0	1	0	1	0	1	0	4	0	1	0	1	0	1	0	1	0
1	0	1	0	2	1	4	0	2	1	1	0	1	0	4	0	1	0	1	0	1	0	4	0	1	0	1	0	1	0	4	0	1	0	1	0	1	0	1	0
1	0	1	0	1	0	4	0	1	0	1	0	1	0	4	0	1	0	1	0	1	0	4	0	1	0	1	0	1	0	4	0	1	0	1	0	1	0	1	0
1	0	1	0	1	0	3	1	1	0	1	0	1	0	1	3	1	0	2	1	2	1	4	0	2	1	2	1	1	0	4	0	1	0	1	0	1	0	1	0
1	0	1	0	1	0	4	0	1	0	1	0	1	0	4	0	1	0	1	0	1	0	4	0	1	0	1	0	1	0	4	0	1	0	1	0	1	0	1	0
4	3	4	3	1	0	4	0	1	0	1	0	1	0	4	0	1	0	1	0	1	0	4	0	1	0	1	0	1	0	4	0	1	0	1	0	1	0	1	0
1	0	2	1	2	1	3	1	2	1	2	1	1	0	3	1	1	0	2	1	2	1	4	0	1	0	1	0	1	0	4	0	3	2	1	0	2	1	1	0
2	1	3	2	3	2	2	2	3	2	2	1	3	2	2	2	2	1	2	1	3	2	2	2	3	2	3	2	3	2	2	2	3	2	3	2	3	2	2	1
1	0	1	0	1	0	1	3	1	0	1	0	1	0	1	3	1	0	1	0	1	0	2	2	1	0	1	0	1	0	1	3	1	0	1	0	1	0	1	0
1	0	1	0	1	0	4	0	1	0	1	0	1	0	4	0	1	0	1	0	1	0	4	0	1	0	1	0	1	0	4	0	1	0	1	0	1	0	1	0
2	1	1	0	1	0	3	1	1	0	2	1	1	0	4	0	1	0	1	0	1	0	4	0	2	1	2	1	2	1	1	3	1	0	1	0	2	1	1	0
4	3	3	2	3	2	1	3	1	0	2	1	2	1	2	2	3	2	1	0	3	2	2	2	1	0	3	2	1	0	2	2	2	1	3	2	2	1	1	0
1	0	1	0	1	0	1	3	2	1	1	0	1	0	3	1	1	0	1	0	1	0	4	0	1	0	1	0	1	0	4	0	1	0	1	0	1	0	4	3
1	0	1	0	1	0	4	0	1	0	1	0	1	0	4	0	1	0	1	0	1	0	4	0	1	0	1	0	1	0	4	0	1	0	1	0	1	0	1	0
1	0	1	0	1	0	2	2	1	0	1	0	1	0	4	0	1	0	4	3	1	0	4	0	2	1	2	1	1	0	4	0	1	0	1	0	1	0	1	0
1	0	1	0	1	0	1	3	2	1	1	0	1	0	4	0	1	0	1	0	1	0	4	0	1	0	1	0	1	0	4	0	1	0	1	0	1	0	1	0
1	0	1	0	1	0	1	3	1	0	1	0	1	0	1	3	1	0	1	0	1	0	3	1	1	0	1	0	1	0	3	1	1	0	1	0	1	0	1	0
1	0	1	0	1	0	4	0	1	0	1	0	4	3	4	0	1	0	1	0	1	0	4	0	1	0	1	0	1	0	4	0	1	0	1	0	1	0	3	2
2	1	2	1	3	2	2	2	1	0	2	1	2	1	2	2	2	1	2	1	2	1	2	2	2	1	2	1	2	1	2	2	2	1	2	1	2	1	1	0
1	0	1	0	1	0	3	1	1	0	1	0	1	0	3	1	1	0	1	0	1	0	3	1	1	0	1	0	2	1	3	1	2	1	1	0	1	0	1	0
1	0	1	0	1	0	4	0	1	0	1	0	1	0	1	3	1	0	1	0	1	0	4	0	1	0	1	0	1	0	4	0	1	0	1	0	1	0	1	0
1	0	1	0	1	0	4	0	1	0	1	0	1	0	4	0	1	0	1	0	1	0	4	0	1	0	1	0	1	0	4	0	2	1	1	0	1	0	1	0
1	0	1	0	1	0	4	0	1	0	1	0	1	0	4	0	1	0	1	0	1	0	4	0	1	0	1	0	1	0	4	0	1	0	1	0	1	0	4	3
1	0	1	0	1	0	1	3	1	0	1	0	1	0	1	3	1	0	1	0	1	0	4	0	1	0	1	0	1	0	4	0	1	0	1	0	1	0	1	0
